# Supplementary material for: Study on the Common Molecular Mechanism of Metabolic Acidosis and Myocardial Damage Complicated by Neonatal Pneumonia
Source: Metabolites. 2023 Oct 30;13(11):1118. doi: 10.3390/metabo13111118 (PMC10673214; doi:10.3390/metabo13111118)
Supplement: Supplementary file 1 [file metabolites-13-01118-s001.zip]

Archive with 2 entries (2 files):
- Supplementary material Table S1 - diseases abbreviation.xlsx
- Supplementary material Table S2 -annotation results.xlsx
