# Supplementary material for: Study on the Common Molecular Mechanism of Metabolic Acidosis and Myocardial Damage Complicated by Neonatal Pneumonia
Source: Metabolites. 2023 Oct 30;13(11):1118. doi: 10.3390/metabo13111118 (PMC10673214; doi:10.3390/metabo13111118)
Supplement: Supplementary file 1 [file metabolites-13-01118-s001.zip › Supplementary material Table S1 - diseases abbreviation.xlsx]

## Sheet: Sheet1
No.	Abbreviation	Full name
1	PN	Pneumonia
2	MA	Metabolic acidosis
3	MD	Myocardial damage
4	ASD	Atrial septal defect
5	CH	Cranial hematoma
6	CF	Clavicular fracture
7	MH(MAT)	Maternal hypothyroidism
8	HL	Hypocalcemia
9	VTC	Ventricular cyst
10	Am	Anemia
11	ABO-HDN	ABO-hemolytic direare of newborn
12	PIH(MAT)	Pregnancy induced hypertension
13	HIE	Hypoxic ischemic encephalopathy
14	HM	Hypoglycemia
15	LBW(AGA)	Preterm low-birth-weight (appropriate for gestational age)
16	MS	Macrosomia
17	MAH	Mild asphyxia
18	HB	Hyperbilirubinemia
19	Jd	Jaundice
20	NRD	Neonatal respiratory depression
21	PDA	Patent ductus arteriosus
22	PFO	Patent foramen ovale
23	PH	Pulmonary hypertension
24	PRM(MAT)	Premature rupture of membranes
25	Pr	Premature
26	PTB(AGA)	Premature (appropriate for gestational age)
27	RAD	Respiratory acidosis
28	RAK	Respiratory alkalosis
29	ST	Septicemia
30	SWS	Swallowing syndrome
31	IH	Intracranial haemorrhage
32	TCP(MAT)	Maternal thrombocytopenia
33	TH	Hyperthyrotropinemia
34	VM	Ventriculomegaly
