# Supplementary material for: Study on the Common Molecular Mechanism of Metabolic Acidosis and Myocardial Damage Complicated by Neonatal Pneumonia
Source: Metabolites. 2023 Oct 30;13(11):1118. doi: 10.3390/metabo13111118 (PMC10673214; doi:10.3390/metabo13111118)
Supplement: Supplementary file 1 [file metabolites-13-01118-s001.zip › Supplementary material Table S2 -annotation results.xlsx]

## Sheet: positive mode
Annotation results in negative ion mode
id	Corrected tR(s)	m/z(Da)	Data Used	Metabolites Level	Databases Level	Score(Final)	Library ID	English Name	Molecular Formula	CAS No.	Adducts	HMDB ID	KEGG ID	PubChem SID
2	98.9393	100.076	MS1 + MS2	2	2	0.481869	330933--576483	(2R)-2-Hydroxy-2-methylbutanenitrile|2-Hydroxy-2-methylbutanenitrile	C5H9NO		M+H
4	83.317	101.06	MS1 + MS2	2	2	0.689382	66792--115862	Ethyl acrylate|ETHYL ACRYLATE|ethyl 2E-propenoate	C5H8O2	140-88-5	M+H	HMDB0033978	C19238	135636844
8	1750.78	102.128	MS1 + MS2	2	1	0.554069	423268--1259	Triethylamine	C6H15N	121-44-8	M+H	HMDB0032539	C14691
9	1424.36	102.128	MS1 + MS2	2	1	0.821743	437021--1345	Hexylamine	C6H15N	111-26-2	M+H	HMDB0032323	C08306
12	91.2406	103.054	MS1 + MS2	2	1	0.650167	103892--309	3-Amino-2-oxazolidinone	C3H6N2O2	80-65-9	M+H	HMDB0060739
23	35.5211	104.071	tR + MS1	3	1	0.98229	437103--1354	N,N-Dimethylglycine	C4H9NO2	1118-68-9	M+H	HMDB0000092	C01026
26	236.548	105.07	MS1 + MS2	2	1	0.68294	450812--2082	3-Methylbenzyl alcolhol	C8H10O	587-03-1	M+H-H2O		C07216
32	305.054	105.07	MS1 + MS2	2	2	0.665633	358637--624225	Phenylethyl alcohol|Phenethyl alcohol|2-Phenylethanol|Phenylethyl alcohol (USP)|2-PHENYLETHANOL|2-PHENYLETHYL ALCOHOL	C8H10O		M+H-H2O	HMDB0033944	C05853
41	35.6139	106.086	tR + MS1	3	1	0.98884	413537--1219	Diethanolamine	C4H11NO2	111-42-2	M+H	HMDB0004437	C06772
42	90.0813	107.079	MS1 + MS2	2	1	0.720463	456942--2411	1,2-Dimethylbenzene	C8H10	95-47-6	M+H		C07212
62	89.4495	108.086	tR + MS1	3	1	0.51365	349104--1022	Benzylamine	C7H9N	100-46-9	M+H	HMDB0033871	C15562
70	424.668	109.101	MS1 + MS2	2	2	0.598491	435812--758128	4-Vinylcyclohexene|4-Vinyl-1-cyclohexene	C8H12	100-40-3	M+H		C19310
82	89.5171	112.081	MS1 + MS2	2	1	0.334401	169553--537	Histamine	C5H9N3	51-45-6	M+H	HMDB0000870	C00388
83	46.6176	112.039	tR + MS1	3	1	0.75426	72708--231	Urethane	C3H7NO2	51-79-6	M+Na	HMDB0031219	C01537
91	32.4967	114.066	tR + MS1	3	1	0.99083	451135--2099	Creatinine	C4H7N3O	60-27-5	M+H	HMDB0000562	C00791|C00791|D03600
92	177.366	114.091	tR + MS1	3	1	0.991	60813--199	Epsilon caprolactam	C6H11NO	105-60-2	M+H	HMDB0062769	C06593
97	38.8936	115.075	tR + MS1	3	1	0.99158	267857--825	δ-Hexanolactone	C6H10O2	823-22-3	M+H	HMDB0000453
100	45.2977	116.071	tR + MS1 + MS2	1	1	0.808763	3000032--2544	D-Pyrrolidine-2-carboxylic acid	C5H9NO2	344-25-2	M+H	HMDB0003411	C00763
106	46.2608	118.086	tR + MS1 + MS2	1	1	0.989031	3000012--2510	L-Valine	C5H11NO2	72-18-4	M+H	HMDB0000883	C00183
108	139.406	118.065	MS1 + MS2	2	1	0.704077	446359--1798	Guanidineacetic acid	C3H7N3O2	352-97-6	M+H	HMDB0000128	C00581
109	449.969	118.065	tR + MS1	3	1	0.99775	275698--843	Indole	C8H7N	120-72-9	M+H	HMDB0000738	C00463
112	392.416	119.086	MS1 + MS2	2	2	0.622278	305756--532333	3-Methylamino-L-alanine|b-N-Methyl-amino-L-alanine|β-N-Methylaminoalanine|β-N-Methyl-amino-L-alanine	C4H10N2O2	15920-93-1	M+H		C08291
121	129.292	120.044	MS1 + MS2	2	2	0.470339	509537--809985	S-Acetylthioethanolamine	C4H9NOS		M+H		C03537
144	135.804	122.09	MS1 + MS2	2	2	0.844809	456949--777924	2,4-Xylidine|2,4-Dimethylaniline|2,4-DMA|2,4-DIMETHYLANILINE|2,4-XYLIDINE	C8H11N	95-68-1	M+H		C11003	13186
150	216.495	123.08	MS1 + MS2	2	2	0.443467	343712--598411	1-Phenylethanol|Methylphenyl carbinol|α-Methylbenzyl alcohol|DL-α-PHENYLETHYL ALCOHOL|1-PHENYLETHYL ALCOHOL|1-PHENYLETHANOL|β-PHENETHYL ALCOHOL|DL-α-PHENYLETHANOL	C8H10O	98-85-1	M+H	HMDB0032619	C07112
153	277.077	123.08	MS1 + MS2	2	2	0.753694	436485--758724	2,4-Dimethylphenol|2,4-Xylenol|1-Hydroxy-2,4-dimethylbenzene	C8H10O	105-67-9	M+H		C14582
154	341.546	123.08	MS1 + MS2	2	2	0.569088	93833--163141	4-Methylbenzyl alcohol|α-Hydroxy-p-xylene|4-Tolylcarbinol|4-METHYLBENZYL ALCOHOL|P-METHYLBENZYL ALCOHOL|4-methylbenzylalcohol	C8H10O	589-18-4	M+H	HMDB0041609	C06757
155	305.227	123.08	MS1 + MS2	2	2	0.828321	456231--777330	2-Ethylphenol|o-Ethylphenol	C8H10O	90-00-6	M+H		C14385
156	439.366	123.08	MS1 + MS2	2	3	0.45717	173000--301287	2,6-Xylenol|2,6-Dimethylphenol|2,6-DIMETHYLPHENOL	C8H10O	576-26-1	M+H	HMDB0032150
158	60.7793	123.055	tR + MS1	3	1	0.99015	457242--2440	Nicotinamide	C6H6N2O	98-92-0	M+H	HMDB0001406	C00153|C00153|D00036
162	174.294	124.039	MS1 + MS2	2	3	0.535242	535548--822538	Nicotinic acid		59-67-6	M+H
163	149.381	124.039	MS1 + MS2	2	1	0.327033	293582--874	Isonicotinic acid	C6H5NO2	55-22-1	M+H	HMDB0060665	C07446
177	503.139	125.096	MS1 + MS2	2	3	0.562282	450305--771718	(E,E)-2,6-Octadienal|2E,6E-Octadienal	C8H12O	56767-18-1	M+H	HMDB0039844		85291864
184	624.454	125.096	MS1 + MS2	2	3	0.702411	492517--806669	2E,6Z-Octadienal	C8H12O		M+H			85291866
217	69.0373	129.066	tR + MS1	3	1	0.99595	152857--483	5,6-Dihydro-5-methyluracil	C5H8N2O2	696-04-8	M+H		C00906
220	249.501	130.086	MS1 + MS2	2	3	0.512657	1923217--1519559	N-Methylproline	C6H11NO2		M+H
221	139.987	130.086	MS1 + MS2	2	2	0.583963	450512--771929	trans-3-Aminocyclopentane-1-carboxylic acid	C6H11NO2	57376-72-4	M+H		C13696
222	64.5004	130.086	MS1 + MS2	2	1	0.503995	3000015--2514	L-Pipecolic acid	C6H11NO2	3105-95-1	M+H	HMDB0000716	C00408
223	407.476	130.065	MS1 + MS2	2	1	0.801551	453005--2229	Thymine-d3	C5H3D3N2O2	68941-98-0	M+H
224	354.434	130.086	MS1 + MS2	2	1	0.797989	33326--112	D-Pipecolinic acid	C6H11NO2	1723-00-8	M+H	HMDB0005960
233	91.1767	131.049	MS1 + MS2	2	1	0.558535	345008--1017	Cinnamic acid	C9H8O2	621-82-9	M+H-H2O
238	139.601	132.102	MS1 + MS2	2	1	0.826146	3000022--2527	DL-Leucine	C6H13NO2	328-39-2	M+H
239	69.2055	132.102	tR + MS1 + MS2	1	1	0.922536	3000016--2515	L-Leucine	C6H13NO2	61-90-5	M+H	HMDB0000687	C00123
245	31.6952	133.101	tR + MS1 + MS2	1	1	0.793813	453211--2245	L(+)-Ornithine	C5H12N2O2	70-26-8	M+H
263	85.9243	136.075	MS1 + MS2	2	2	0.43687	449976--771443	Acetanilide|N-Phenylacetamide|N-Acetylarylamine|ACETANILIDE	C8H9NO	103-84-4|55576-55-1	M+H	HMDB0001250	C07565	9768
264	43.2921	136.048	tR + MS1 + MS2	1	1	0.316985	84020--262	Mesalamine	C7H7NO3	89-57-6	M+H-H2O	HMDB0014389	C07138
282	279.323	137.06	MS1 + MS2	2	1	0.430792	234889--726	Methyl benzoate	C8H8O2	93-58-3	M+H	HMDB0033968	C20645
284	47.1594	138.049	tR + MS1	3	1	0.40092	363181--1069	Trigonelline	C7H7NO2	535-83-1	M+H	HMDB0000875	C01004
285	479.124	139.112	tR + MS1 + MS2	1	1	0.730302	21194--75	Isophorone	C9H14O	78-59-1	M+H	HMDB0031195	C14743
286	131.501	139.075	MS1 + MS2	2	2	0.397837	314942--548588	3-Ethylcatechol|2,3-Dihydroxyethylbenzene|3-Ethyl-benzene-1,2-diol|3-Ethyl-1,2-benzenediol	C8H10O2	933-99-3	M+H	HMDB0040177	C06728
287	453.681	139.112	MS1 + MS2	2	1	0.61578	447066--1830	(1R)-(+)-Nopinone	C9H14O	38651-65-9	M+H
288	43.0412	139.05	tR + MS1	3	1	0.97958	313715--929	Nicotinamide-N-oxide	C6H6N2O2	1986-81-8	M+H	HMDB0002730
293	516.215	139.111	MS1 + MS2	2	2	0.648431	35879--62292	Nona-2,6-dienal|2,6-Nonadienal, (2E,6Z)-|Violet-leaf aldehyde|(2E,6Z)-nona-2,6-dienal|trans-2,cis-6-Nonadienal|2,6-nonadienal	C9H14O	557-48-2	M+H	HMDB0033857	C08499	85291852
319	139.434	144.08	tR + MS1	3	1	0.96005	437188--1369	3-Methylisoquinoline	C10H9N	1125-80-0	M+H
321	43.8095	144.065	tR + MS1	3	1	0.91214	196315--628	D-2-Aminoadipic acid	C6H11NO4	7620-28-2	M+H-H2O
337	142.973	146.06	tR + MS1	3	1	0.97168	209519--652	4-Hydroxyquinoline	C9H7NO	611-36-9	M+H		C06343
343	38.6641	146.117	tR + MS1	3	1	0.95589	448765--1938	Acetylcholine	C7H15NO2	51-84-3	M+H	HMDB0000895	C01996
352	41.3049	147.076	tR + MS1 + MS2	1	1	0.547847	416059--1231	D-Glutamine	C5H10N2O3	5959-95-5	M+H	HMDB0003423	C00819
356	42.0352	148.06	tR + MS1	3	1	0.95911	343099--1012	O-Aceyl-L-Serine	C5H9NO4	5147-00-2	M+H	HMDB0003011	C00979
360	967.376	149.023	MS1 + MS2	2	1	0.698149	440394--1511	Dl-3,4-Dihydroxymandelic acid	C8H8O5	14883-87-5	M+H-2H2O
364	91.995	149.059	MS1 + MS2	2	1	0.405731	3000004--2493	trans-Cinnamic acid	C9H8O2	140-10-3	M+H	HMDB0000930	C10438
365	1424.33	150.127	MS1 + MS2	2	3	0.695366	356541--620628	3-Pentylpyridine|3-pentylpyridine	C10H15N	1802-20-6	M+H	HMDB0034886
366	135.722	150.085	MS1 + MS2	2	1	0.388633	26990--88	1-Methyladenine	C6H7N5	5142-22-3	M+H	HMDB0011599	C02216
368	1700.34	150.127	MS1 + MS2	2	3	0.734388	28919--50096	2-Pentylpyridine|2-PENTYLPYRIDINE	C10H15N	2294-76-0	M+H	HMDB0034893
370	1381.22	150.127	MS1 + MS2	2	2	0.744212	450634--772027	2,6-Diethylaniline|DEA	C10H15N	579-66-8	M+H	HMDB0032782	C11001	13184
372	1587.22	150.127	MS1 + MS2	2	3	0.697326	456708--777728	Phenylpropylmethylamine	C10H15N	93-88-9	M+H
374	266.562	150.091	MS1 + MS2	2	1	0.508725	404783--1187	Synephrine	C9H13NO2		M+H-H2O	HMDB0004826	C04548
377	43.048	150.058	tR + MS1 + MS2	1	1	0.852914	451853--2170	L-Methionine	C5H11NO2S	63-68-3	M+H	HMDB0000696	C00073
381	341.782	151.075	MS1 + MS2	2	3	0.526105	134601--234474	3'-carboxy-α-chromanol	C9H10O2		M+H	HMDB0062349
383	305.227	151.075	MS1 + MS2	2	3	0.41066	74841--129938	4-Ethoxybenzaldehyde|p-Ethoxybenzaldehyde	C9H10O2	10031-82-0	M+H	HMDB0033970
388	424.163	152.07	tR + MS1	3	1	0.96966	320561--957	Methyl anthranilate	C8H9NO2	134-20-3	M+H	HMDB0029703	C20634
392	480.7	152.107	MS1 + MS2	2	1	0.36388	441555--1563	4-(Dimethylamino)Benzyl alcohol	C9H13NO	1703-46-4	M+H
404	94.9196	154.091	tR + MS1	3	1	0.55359	454415--2313	(+/-)-Octopamine	C8H11NO2	770-05-8	M+H
412	40.6783	154.059	tR + MS1	3	1	0.13339	446962--1822	2-Hydroxy-6-methylpyridin-3-carboxylic acid	C7H7NO3	38116-61-9	M+H
433	39.3953	156.076	tR + MS1 + MS2	1	1	0.480329	205314--647	3-(1-Pyrazolyl)-L-alanine	C6H9N3O2	2734-48-7	M+H	HMDB0034267
434	1753.81	156.138	MS1 + MS2	2	2	0.390619	295492--514543	N-Methylpelletierine|Methylisopelletierine	C9H17NO	18747-42-7	M+H	HMDB0030326	C06184
436	562.84	157.086	MS1 + MS2	2	3	0.444754	452368--773764	2,5-Dimethyl-4-ethoxy-3(2H)-furanone	C8H12O3	65330-49-6	M+H	HMDB0032232
440	516.418	157.122	MS1 + MS2	2	3	0.51976	78581--136466	4-Hydroxynonenal|(2E)-4-Hydroxy-2-nonenal|4-hydroxynonenal|4-hydroxy Nonenal	C9H16O2	75899-68-2	M+H	HMDB0004362		7850465
441	479.36	157.122	MS1 + MS2	2	3	0.566653	426588--742172	6Z-Nonenoic acid	C9H16O2		M+H			85291279
442	453.96	157.122	MS1 + MS2	2	3	0.478985	1169101--1006394	C9:1n-3	C9H16O2		M+H
455	47.9936	159.065	tR + MS1	3	1	0.79507	450811--2080	2-C-Methyl-D-erythritol	C5H12O4	58698-37-6	M+Na
465	1337.8	161.132	MS1 + MS2	2	3	0.499309	376984--655863	1-(1-Methylethenyl)-4-(1-methylethyl)benzene|p-Isopropyl-α-methylstyrene	C12H16		M+H	HMDB0061813
466	43.0247	162.112	tR + MS1 + MS2	1	1	0.770675	452552--2196	L-Carnitine	C7H15NO3	541-15-1	M+H	HMDB0000062	C00318
467	1755.09	162.076	MS1 + MS2	2	2	0.720691	442415--763965	Alanopine|2,2'-Iminodipropanoate|meso-N-(1-Carboxyethyl)-alanine|(±)-2,2'-Iminobispropanoic acid	C6H11NO4	19149-54-3	M+H	HMDB0033747	C03210
468	74.4982	162.058	MS1 + MS2	2	2	0.541946	416966--725314	S-Allyl-L-cysteine|S-Allylcysteine	C6H11NO2S	21593-77-1	M+H	HMDB0034323	C16759
470	607.347	163.111	MS1 + MS2	2	3	0.47555	16633--28985	3-Methyl-1-phenyl-1-butanone|1-Butanone, 3-methyl-1-phenyl-|ISOBUTYL PHENYL KETONE	C11H14O		M+H
472	411.842	163.133	MS1 + MS2	2	2	0.39382	280080--487416	Nicotine|(S)-3-(1-Methylpyrrolidin-2-yl)pyridine|(S)-Nicotine|Nicotine (USP)|Habitrol (TN)|L-Nicotine|(-)-Nicotine|NICOTINE|L(-)-Nicotine|(S)-3-(1-methylpyrrolidin-2-yl)pyridine|β-Pyridyl-α-N-methylpyrrolidine|3-[(2S)-1-methylpyrrolidin-2-yl]pyridine|3-[(2S)-1-methyl-2-pyrrolidinyl]pyridine	C10H14N2		M+H	HMDB0001934	C00745	4007
481	43.9266	165.091	tR + MS1	3	1	0.96526	259921--807	Eugenol	C10H12O2	97-53-0	M+H	HMDB0005809	C10453
488	163.501	166.086	MS1 + MS2	2	1	0.307366	456804--2401	Ethyl4-Aminobenzoate	C9H11NO2		M+H	HMDB0004992	C07527|D00552
491	91.0312	166.086	tR + MS1 + MS2	1	1	0.622958	452697--2207	D-Phenylalanine	C9H11NO2	673-06-3	M+H		C02265
492	36.8111	166.053	tR + MS1	3	1	0.99211	445736--1763	Methionine sulfoxide	C5H11NO3S	62697-73-8	M+H
493	91.1958	167.089	MS1 + MS2	2	2	0.624541	486877--805302	N-Formyl-4-amino-5-aminomethyl-2-methylpyrimidine|2-Methyl-4-amino-5-(formylaminomethyl)pyrimidine|FAMP	C7H10N4O		M+H		C19872
520	39.7519	169.058	MS1 + MS2	2	1	0.424488	59534--190	5-Methoxysalicylic acid	C8H8O4	2612-02-04	M+H	HMDB0001868
521	223.513	169.086	MS1 + MS2	2	3	0.519043	115076--200416	1,3,5-Trimethoxybenzene (JAN)''|1,3,5-Trimethoxybenzene|1,3,5-TRIMETHOXYBENZENE	C9H12O3	621-23-8	M+H	HMDB0059963
523	406.443	169.049	MS1 + MS2	2	2	0.399745	446328--767828	2,6-Dimethoxybenzoquinone|2,6-Dimetoxy-p-benzoquinone|2,6-Dimethoxy-1,4-benzoquinone|2,6-DIMETHOXYQUINONE	C8H8O4	530-55-2|35069-70-6	M+H	HMDB0029673	C10331
524	438.84	169.086	MS1 + MS2	2	3	0.463932	373049--649045	(4-Hydroxy-3-methoxyphenyl)ethanol|4-Hydroxy-3-methoxyphenethyl alcohol|3-Methoxy-4-hydroxyphenylethanol	C9H12O3	2380-78-1	M+H	HMDB0038925
525	305.213	169.086	MS1 + MS2	2	3	0.556805	417006--725383	2,6-Dimethoxy-4-methylphenol|4-Methyl-2,6-dimethoxyphenol	C9H12O3		M+H	HMDB0029680
526	277.214	169.086	MS1 + MS2	2	3	0.600985	194553--338859	Ethyl 2-furanpropionate	C9H12O3	10031-90-0	M+H	HMDB0032921
548	45.8955	170.092	tR + MS1	3	1	0.94944	62445--206	1-Methylhistidine	C7H11N3O2	332-80-9	M+H	HMDB0000001	C01152
556	89.4262	171.117	tR + MS1 + MS2	1	1	0.547328	450197--2037	L-Phenylalanine-d5	C9H6D5NO2	56253-90-8	M+H
575	399.512	173.081	MS1 + MS2	2	3	0.597243	457444--778422	4-Octenedioic acid	C8H12O4		M+H	HMDB0000463
580	206.653	173.081	MS1 + MS2	2	3	0.430806	40086--69593	Diethyl fumarate|Diethyl maleate|DIETHYL FUMARATE|DIETHYL MALEATE|FUMARIC ACID DIETHYL ESTER	C8H12O4	623-91-6|141-05-9	M+H	HMDB0038601
585	791.7	174.131	MS1 + MS2	2	2	0.586692	208338--362780	1-Methyl-4-phenyl-1,2,3,6-tetrahydropyridine|MPTP	C12H15N	28289-54-5	M+H		C04599	7196
590	562.425	175.096	MS1 + MS2	2	2	0.686031	295442--514449	Suberic acid|Cork acid|1,8-Octanedioic acid|Octanedioic acid|1,6-Hexanedicarboxylic acid|Suberate|SUBERIC ACID|Gly-Pro	C8H14O4	505-48-6	M+H	HMDB0000893	C08278	10476|4265949
592	39.6948	175.119	tR + MS1 + MS2	1	1	0.808094	177983--568	L-Arginine	C6H14N4O2	74-79-3	M+H	HMDB0000517	C00062
593	63.5956	175.107	tR + MS1	3	1	0.96399	285686--856	Glycyl-L-valine	C7H14N2O3	1963-21-9	M+H	HMDB0028854
597	407.798	176.07	MS1 + MS2	2	1	0.705509	272205--835	1H-Indole-3-Acetic Acid	C10H9NO2	87-51-4	M+H	HMDB0000197	C00954
604	263.5	177.091	MS1 + MS2	2	2	0.568457	450120--771539	Prenylbenzoquinone	C11H12O2		M+H		C10389
605	459.564	177.091	MS1 + MS2	2	1	0.787752	449640--2002	L-Canavanine	C5H12N4O3	543-38-4	M+H	HMDB0002706	C00308
606	1157.87	177.127	MS1 + MS2	2	3	0.622138	449413--770905	4-Methyl-1-phenyl-2-pentanone|2-Pentanone, 4-methyl-1-phenyl-	C12H16O	5349-62-2	M+H	HMDB0031569
620	682.619	179.106	MS1 + MS2	2	2	0.571821	164222--286010	Methylisoeugenol|trans-Methylisoeugenol|Isomethyleugenol	C11H14O2	6379-72-2	M+H	HMDB0041553	C10478
621	433.584	179.106	MS1 + MS2	2	2	0.617449	434186--755220	Methyleugenol|O-Methyleugenol|Eugenol methyl ether|METHYL EUGENOL|TRIDEUTEROMETHYL EUGENOL|1,2-DIMETHOXY-4-(2-PROPENYL)BENZENE|METHYLEUGENOL|TRIDEUTEROMETHYLEUGENOL(D3)	C11H14O2	93-15-2	M+H	HMDB0031864	C10454
622	378.274	179.106	MS1 + MS2	2	2	0.36406	516912--812114	3,5-Dimethoxyallylbenzene	C11H14O2		M+H		C17782
623	358.312	179.106	MS1 + MS2	2	2	0.539801	457238--778209	4-t-Butylbenzoic acid|p-tert-Butylbenzoic acid	C11H14O2	98-73-7	M+H		C14535
632	621.247	181.085	MS1 + MS2	2	2	0.693959	451184--772547	3-Oxovalproic acid|2-n-Propyl-3-oxopentanoic acid|3-Keto-VPA	C8H14O3	60113-81-7	M+Na	HMDB0060685	C16652
633	93.6912	181.072	MS1 + MS2	2	1	0.758053	455868--2365	D-Tagatose	C6H12O6	87-81-0	M+H		C00795
634	132.203	181.072	tR + MS1	3	1	0.97873	417787--1248	Theophylline	C7H8N4O2	58-55-9	M+H	HMDB0001889	C07130
639	56.423	182.081	tR + MS1 + MS2	1	1	0.736641	449979--2020	D-Tyrosine	C9H11NO3	556-02-5	M+H		C06420
645	342.102	183.101	MS1 + MS2	2	2	0.58788	447692--769120	Dacarbazine|Dacarbazine (JAN/USP/INN)|DTIC-Dome (TN)	C6H10N6O		M+H	HMDB0014989	C06936
648	59.5407	184.06	tR + MS1	3	1	0.95969	33209--108	4-Pyridoxic acid	C8H9NO4	82-82-6	M+H	HMDB0000017	C00847
651	1331.77	184.073	MS1 + MS2	2	2	0.614496	396055--689106	Choline phosphate|Phosphorylcholine|Phosphocholine|O-Phosphocholine|Phosphocholine chloride calcium salt tetrahydrate|N-Trimethyl-2-aminoethylphosphonate	C5H15NO4P	3616-04-4|107-73-3	M+H	HMDB0001565	C00588	3867
652	1316.38	184.073	MS1 + MS2	2	2	0.69492	448278--769726	Choline sulfate	C5H13NO4S	4858-96-2	M+H		C00919
657	1273.95	184.073	MS1 + MS2	2	2	0.464117	502334--807853	4-Amino-2-hydroxylamino-6-nitrotoluene	C7H9N3O3		M+H		C16403
660	359.14	184.133	MS1 + MS2	2	3	0.573126	275494--479404	Methyprylon (JAN/INN)|Noludar (TN)|Methyprylon|METHYPRYLON	C10H17NO2	125-64-4	M+H	HMDB0015239
664	135.256	185.128	MS1 + MS2	2	3	0.490833	175584--305725	N-(3-acetamidopropyl)pyrrolidin-2-one|N-(3-Acetamidopropyl)pyrrolidin-2-one	C9H16N2O2	106692-36-8	M+H	HMDB0061384
665	114.664	185.081	MS1 + MS2	2	2	0.41097	487407--805483	cis-3-(Carboxy-ethyl)-3,5-cyclo-hexadiene-1,2-diol|cis-3-(2-Carboxy-ethyl)-3,5-cyclo-hexadiene-1,2-diol|3-(cis-5,6-Dihydroxycyclohexa-1,3-dien-1-yl)propanoate	C9H12O4		M+H		C11588
666	276.456	185.045	MS1 + MS2	2	2	0.634035	514521--811080	3-O-Methylgallate|3-O-Methylgallic acid	C8H8O5		M+H		C05616
667	39.8876	185.042	tR + MS1	3	1	0.99997	293971--875	1,6-Anhydro-β-D-Glucopyranose	C6H10O5	498-07-7	M+Na	HMDB0000640
678	449.624	187.096	MS1 + MS2	2	2	0.405485	440275--761997	cis-2-Carboxycyclohexyl-acetic acid	C9H14O4	14715-37-8	M+H		C14112
680	221.923	187.096	MS1 + MS2	2	3	0.449969	270794--471222	1-Carboxycyclohexaneacetic acid|Gabapentin Related Compound E|1-(carboxymethyl)cyclohexanecarboxylic acid|1-(carboxymethyl)cyclohexane-1-carboxylic acid	C9H14O4	67950-95-2	M+H
684	197.464	188.07	MS1 + MS2	2	3	0.586456	525659--820093	methyl quinoline-2-carboxylate			M+H
685	139.399	188.07	MS1 + MS2	2	2	0.595853	451621--772982	Deethylatrazine|6-Chloro-N-(1-methylethyl)-1,3,5-triazine-2,4-diamine|Atrazine-Desethyl|Atrazine-desethyl|Desethylatrazine|6-chloro-2-N-propan-2-yl-1,3,5-triazine-2,4-diamine|(4-amino-6-chloro-s-triazin-2-yl)-isopropyl-amine|6-Chloro-2-N-propan-2-yl-1,3,5-triazine-2,4-diamine	C6H10ClN5	6190-65-4	M+H	HMDB0033249	C06559
689	512.574	189.112	MS1 + MS2	2	2	0.56579	438221--760307	Azelaic acid|Nonanedioic acid|1,7-Heptanedicarboxylic acid|Azelaic acid (USAN/INN)|Azelex (TN)|Finacea (TN)|Azelaate	C9H16O4	123-99-9	M+H	HMDB0000784	C08261	10460|14710853
691	429.337	189.112	MS1 + MS2	2	3	0.471318	446153--767630	3-Methylsuberic acid	C9H16O4	34284-35-0	M+H
693	624.45	189.112	MS1 + MS2	2	3	0.61805	458664--780267	Nonate	C9H16O4		M+H	HMDB0011717
694	40.5498	189.123	tR + MS1	3	1	0.95848	324519--963	Nα-Acetyl-L-lysine	C8H16N2O3	1946-82-3	M+H	HMDB0000446	C12989
701	186.049	190.05	MS1 + MS2	2	1	0.426059	15251--57	Kynurenic acid	C10H7NO3	492-27-3	M+H	HMDB0000715	C01717
703	490.646	190.086	MS1 + MS2	2	1	0.73564	441933--1578	3-Indolepropionic acid	C11H11NO2	830-96-6	M+H	HMDB0002302
705	40.212	191.07	tR + MS1	3	1	0.61636	107810--323	N-Carbamyl-L-glutamicacid	C6H10N2O5	1188-38-1	M+H	HMDB0015673	C05829
711	85.2965	192.065	MS1 + MS2	2	1	0.412422	437077--1351	N-Acetyl-L-methionine	C7H13NO3S	65-82-7	M+H	HMDB0011745	C02712
713	135.787	193.101	tR + MS1	3	1	0.57157	446673--1812	Cotinine N-oxide	C10H12N2O2	36508-80-2	M+H	HMDB0001411
722	759.75	195.101	MS1 + MS2	2	1	0.307303	226208--700	Butylparaben	C11H14O3	94-26-8	M+H	HMDB0032575
724	230.224	195.087	MS1 + MS2	2	1	0.474928	448247--1900	9-Phenanthrol	C14H10O	484-17-3	M+H		C11430
725	205.578	195.062	MS1 + MS2	2	2	0.578511	239602--417037	Ferulate|Ferulic acid|4-Hydroxy-3-methoxycinnamic acid|3-Methoxy-4-hydroxy-trans-cinnamate|4-Hydroxy-3-methoxycinnamate|Isoferulic acid|Ferulic Acid /4-Hydroxy-3-Methoxycinnamic Acid|trans-Ferulic acid|ferulic acid|trans-4-Hydroxy-3-methoxycinnamate|Isoferulate|3-HYDROXY-4-METHOXYCINNAMIC ACID|3-Hydroxy-4-methoxycinnamic acid|(E)-3-(3-hydroxy-4-methoxyphenyl)prop-2-enoic acid|3-(4-HYDROXY-3-METHO…	C10H10O4	1135-24-6|537-98-4|537-73-5	M+H	HMDB0000955|HMDB0000954	C01494|C10470	4664|12653
726	263.502	195.101	MS1 + MS2	2	2	0.580253	183764--320184	Zingerone|Zingiberone|Vanillylacetone|[0]-Paradol|4-(4-Hydroxy-3-methoxyphenyl)-2-butanone	C11H14O3	122-48-5	M+H	HMDB0032590	C17497
731	903.617	195.174	MS1 + MS2	2	1	0.304714	25171--84	Geranylacetone	C13H22O	3796-70-1	M+H	HMDB0031846	C13297
739	377.803	197.117	MS1 + MS2	2	3	0.449635	370519--644729	2(4H)-Benzofuranone, 5,6,7,7a-tetrahydro-6-hydroxy-4,4,7a-trimethyl-, (6S,7aR)-	C11H16O3		M+H
755	180.99	199.096	MS1 + MS2	2	2	0.488663	515426--811581	cis-2,3-Dihydroxy-2,3-dihydro-p-cumate|cis-5,6-Dihydroxy-4-isopropylcyclohexa-1,3-dienecarboxylate|(2R,3S)-2,3-Dihydroxy-2,3-dihydro-p-cumate	C10H14O4		M+H		C06579
756	1268.48	199.169	MS1 + MS2	2	1	0.666669	44101--140	Cis-5-Dodecenoic acid	C12H22O2	2430-94-6	M+H	HMDB0000529
792	374.086	201.112	MS1 + MS2	2	2	0.302011	251571--437805	Harmalol	C12H12N2O	525-57-5	M+H	HMDB0029838	C06537
804	568.415	203.127	MS1 + MS2	2	2	0.328195	441686--763286	Dimethyl suberate|Octanedioic acid dimethyl	C10H18O4	1732-09-8	M+H		C17803
808	506.268	203.127	MS1 + MS2	2	2	0.5871	437020--759201	Sebacic acid|Decanedioic acid|Sebacate|sebacate|1,8-Octanedicarboxylic acid|1,10-Decanedioic acid	C10H18O4	111-20-6	M+H	HMDB0000792	C08277	10475|14710805
810	305.128	204.123	MS1 + MS2	2	3	0.406601	535073--822063	5-Carboxamidotryptamine hemiethanolate maleate salt			M+H
812	47.2027	204.123	MS1 + MS2	2	2	0.836337	506870--808525	O-Acetylcarnitine|O-Acetyl-L-carnitine|Acetylcarnitine|O-Acety-L-carnitine hydrochloride|ALC|ALCAR|L-Carnitine acetyl ester|(R)-3-Acetoxy-4-(trimethylammonio)butyrate|Levacecarnine	C9H18NO4	14992-62-2|5080-50-2	M+H	HMDB0000201	C02571	5567
816	130.636	205.097	tR + MS1 + MS2	1	1	0.760073	3000013--2512	L-Tryptophan	C11H12N2O2	73-22-3	M+H	HMDB0000929	C00078
824	354.218	206.081	MS1 + MS2	2	1	0.846914	371802--1093	Dl-Indole-3-lactic acid	C11H11NO3	832-97-3	M+H
834	255.107	207.149	MS1 + MS2	2	2	0.545958	358643--624234	Monoethylglycinexylidide|Monoethylglycylxylidide (MEGX)|Norlidocaine|LID_207.1492_9.6|N-(2,6-dimethylphenyl)-2-(ethylamino)acetamide|N-desethyllidocaine	C12H18N2O	7728-40-7	M+H	HMDB0060656	C16561
837	47.6533	207.141	MS1 + MS2	2	2	0.339911	16335--28452	Ibuprofen|Ibuprofen (JP17/USP/INN)|Advil (TN)|Motrin (TN)|(±)-Ibuprofen|2-(4-ISOBUTYLPHENYL)PROPIONIC ACID	C13H18O2	15687-27-1	M+H	HMDB0001925	C01588
845	305.042	209.078	MS1 + MS2	2	2	0.544337	6907--12028	Benzylsuccinate|(R)-2-Benzylsuccinate|α-Benzylsuccinic acid|DL-Benzylsuccinic acid|Benzyl succinate|Benzyl succinic acid	C11H12O4	884-33-3	M+H	HMDB0012127	C09816	12004
847	277.055	209.078	MS1 + MS2	2	2	0.937273	439724--761551	Epibatidine	C11H13ClN2	140111-52-0	M+H		C11690
848	85.5822	209.092	tR + MS1 + MS2	1	1	0.768241	395435--1163	Kinurenine	C10H12N2O3	343-65-7	M+H
849	749.003	209.117	MS1 + MS2	2	2	0.682464	449230--770705	β-Asarone|cis-Asarone|(Z)-1-(2,4,5-Trimethoxyphenyl)-1-propene	C12H16O3	5273-86-9	M+H		C10430
850	790.527	209.153	MS1 + MS2	2	2	0.797687	438818--760831	4-Heptyloxyphenol|p-n-Heptyloxyphenol	C13H20O2	13037-86-0	M+H		C14236
852	965.5	209.19	MS1 + MS2	2	3	0.631645	934718--1000029	9Z,12E-Tetradecadienal	C14H24O		M+H
854	135.795	210.128	MS1 + MS2	2	2	0.524636	180887--315217	4-(Methylnitrosamino)-1-(3-pyridyl)-1-butanol|NNAL	C10H15N3O2	76014-81-8	M+H	HMDB0041809	C19574
859	465.549	211.133	MS1 + MS2	2	1	0.469444	424431--1262	(±)-Jasmonic acid	C12H18O3	77026-92-7	M+H
860	571.997	211.132	MS1 + MS2	2	2	0.314049	453004--774403	(-)-Jasmonic acid|Jasmonic acid|{(1R,2R)-3-Oxo-2-[(Z)pent-2-enyl]cyclopent-2-enyl}acetic acid|Jasmonate|(-)-Jasmonate|(+-)-Jasmonic acid	C12H18O3	59366-47-1|6894-38-8	M+H	HMDB0032797	C08491	4265951
861	81.7368	211.107	MS1 + MS2	2	1	0.597866	226808--702	1,3-Diphenyl-1-propanone	C15H14O	1083-30-3	M+H	HMDB0032041
864	254.563	211.093	MS1 + MS2	2	2	0.638582	336197--585474	Phlorisovalerophenone|3-Methyl-1-(2,4,6-trihydroxyphenyl)butan-1-one|3-Methyl-1-(2,4,6-trihydroxyphenyl)-1-butanone|3-methyl-1-(2,4,6-trihydroxyphenyl)butan-1-one	C11H14O4	26103-97-9	M+H	HMDB0033798	C07350
865	668.537	211.169	MS1 + MS2	2	3	0.616093	314918--548552	8-Tridecynoic acid|8-tridecynoic acid	C13H22O2		M+H
872	218.539	213.073	MS1 + MS2	2	2	0.656429	247468--430542	2-Aminophenoxazin-3-one|3-Aminophenoxazone|Isophenoxazine|Questiomycin A	C12H8N2O2	1916-59-2	M+H	HMDB0030483	C02161
879	327.147	214.143	MS1 + MS2	2	1	0.746507	436653--1328	N-Heptanoyl-DL-homoserine lactone	C11H19NO3	106983-26-0	M+H
881	475.571	215.128	MS1 + MS2	2	2	0.406301	248681--432665	Harmaline|Harmaline hydrochloride dihydrate|7-methoxy-1-methyl-3,4-dihydro-2H-pyrido[3,4-b]indole|Dihydroharmine|Harmidine|1-Methyl-7-methoxy-3,4-dihydro-beta-carboline|Harmalol methyl ether	C13H14N2O	304-21-2|6027-98-1	M+H	HMDB0030310	C06536	8766
903	415.313	216.159	MS1 + MS2	2	2	0.532785	449123--770585	Ethyl 3-(N-butylacetamido)propionate|Ethyl butylacetylaminopropionate	C11H21NO3	52304-36-6	M+H		C18830
912	576.483	217.143	MS1 + MS2	2	1	0.405946	441687--1570	Dimethyl azelate	C11H20O4	1732-10-1	M+H
916	67.956	218.138	MS1 + MS2	2	1	0.804772	301510--891	Propionyl-L-carnitine	C10H19NO4	17298-37-2	M+H		C03017
922	385.032	219.122	MS1 + MS2	2	1	0.590032	147520--460	N-Acetyl-5-hydroxytryptamine	C12H14N2O2	1210-83-9	M+H	HMDB0001238	C00978
928	117.511	220.118	MS1 + MS2	2	1	0.717404	454753--2317	D-Pantothenic acid	C9H17NO5	137-08-6	M+H		C12276
943	855.339	223.169	MS1 + MS2	2	2	0.981839	444041--765520	Isokobusone|ISOKOBUSONE	C14H22O2	24173-72-6	M+H	HMDB0036791	C16977
945	1023.71	223.205	MS1 + MS2	2	2	0.578241	1389583--1014912	Farnesol		4602-84-0	M+H		C01493
951	929.957	223.169	MS1 + MS2	2	2	0.915629	382428--665498	Rishitin	C14H22O2	18178-54-6	M+H	HMDB0035593	C09715
955	621.137	224.099	MS1 + MS2	2	1	0.769993	444805--1712	N-(2-Fluorenyl)acetamide	C15H13NO	53-96-3	M+H		C02778
965	999.027	226.159	MS1 + MS2	2	2	0.69679	52403--91064	Prometon|2,4-Bis(isopropylamino)-6-methoxy-1,3,5-triazine|PROMETON|6-methoxy-2-N,4-N-di(propan-2-yl)-1,3,5-triazine-2,4-diamine	C10H19N5O	1610-18-0	M+H		C14186
970	214.363	227.088	MS1 + MS2	2	2	0.870704	442855--764366	Benzo[ghi]fluoranthene|2,13-Benzofluoranthene	C18H10	203-12-3	M+H		C19342
973	475.93	227.127	MS1 + MS2	2	2	0.378041	487847--805567	4-Methylburimamide	C10H18N4S		M+H		C11801
978	291.275	227.088	MS1 + MS2	2	2	0.799934	444798--766256	Cyclopenta[cd]pyrene	C18H10	27208-37-3	M+H		C19173
1003	810.387	229.143	MS1 + MS2	2	3	0.653441	129520--225731	2Z-Dodecenedioic acid	C12H20O4		M+H			14710832
1008	445.557	229.143	MS1 + MS2	2	2	0.631079	129521--225733	Traumatic acid|(2E)-Dodecenedioic acid|Dodec-2-enedioic acid|Traumatic Acid	C12H20O4	6402-36-4	M+H	HMDB0000933	C16308	7850329
1019	317.094	231.122	MS1 + MS2	2	3	0.407718	427183--743174	cyclic Melatonin	C13H14N2O2		M+H	HMDB0060811
1028	126.211	232.154	MS1 + MS2	2	2	0.749656	241675--420506	O-Butanoylcarnitine|Butyrylcarnitine|O-butanoyl-carnitine|Butyryl-L-carnitine	C11H21NO4	25576-40-3	M+H	HMDB0002013	C02862	24701435|332976966
1029	276.846	232.154	MS1 + MS2	2	3	0.533019	394310--686044	(2S)-2-[(1S)-1-hydroxypentyl]-4-methoxy-2,3-dihydropyran-6-one	C11H18O4		M+NH4
1034	439.56	233.138	MS1 + MS2	2	3	0.411611	437887--760031	TRIMEDLURE	C12H21ClO2	12002-53-8	M+H
1043	902.555	235.169	MS1 + MS2	2	2	0.94229	441980--763566	Confertifolin|Confertifoline	C15H22O2	1811-23-0	M+H		C09376
1050	530.033	237.148	MS1 + MS2	2	2	0.352225	441052--762740	4-Heptyloxybenzoic acid	C14H20O3	15872-42-1	M+H		C14274
1058	390.766	239.091	MS1 + MS2	2	1	0.312822	406606--1190	3,4,5-Trimethoxycinnamic acid	C12H14O5	90-50-6	M+H	HMDB0002511
1061	624.45	239.164	MS1 + MS2	2	2	0.375841	449753--771227	Agroclavine	C16H18N2	548-42-5	M+H		C09023
1071	361.063	241.104	MS1 + MS2	2	2	0.934716	442815--764324	11H-Benz[bc]aceanthrylene	C19H12	202-94-8	M+H		C19335
1072	620.98	241.107	MS1 + MS2	2	3	0.902983	302641--526864	3-(2,4,5-trimethoxyphenyl)propanoic acid	C12H16O5		M+H
1076	385.47	241.104	MS1 + MS2	2	2	0.724369	34967--60686	Mefenamic acid|Mefenamic acid (JP17/USP/INN)|Ponstel (TN)|Mefenamate|Mefenamic_Acid|Mefenamic Acid|2-(2,3-dimethylanilino)benzoic acid|2-(2,3-Dimethylanilino)benzoic acid	C15H15NO2	61-68-7	M+H	HMDB0014922	C02168	5243
1093	645.763	243.159	MS1 + MS2	2	2	0.307992	437493--759657	Selagine	C15H18N2O	116-28-9	M+H		C09897
1097	570.983	243.159	MS1 + MS2	2	3	0.534756	221901--386641	(3S,5R,6R,7E)-3,5,6-Trihydroxy-7-megastigmen-9-one|(3E)-4-(1,2,4-Trihydroxy-2,6,6-trimethylcyclohexyl)-3-buten-2-one	C13H22O4		M+H	HMDB0038736
1102	608.893	244.19	MS1 + MS2	2	3	0.462688	290591--505977	2-(6-hydroxy-6-methyloctyl)-2H-furan-5-one	C13H22O3		M+NH4
1108	476.678	245.138	MS1 + MS2	2	3	0.500644	452896--774292	Polyethylene, oxidized	C12H20O5	68441-17-8	M+H	HMDB0032472
1109	355.93	245.138	MS1 + MS2	2	2	0.325387	166013--289130	Etomidate|1-(1-Phenylethyl)-imidazole-5-carboxylic acid, ethyl ester|Etomidate (USAN/INN)|Amidate (TN)	C14H16N2O2	33125-97-2	M+H	HMDB0014437	C07522
1113	391.851	246.169	MS1 + MS2	2	3	0.524456	535223--822213	Isopyrin hydrochloride18342-39-7			M+H
1115	248.754	246.17	MS1 + MS2	2	3	0.918007	42352--73484	2-Methylbutyroylcarnitine	C12H23NO4	31023-25-3	M+H	HMDB0000378		332976946
1121	503.421	247.153	MS1 + MS2	2	2	0.327438	448303--769754	Hypaphorine|Lenticin	C14H18N2O2	487-58-1	M+H	HMDB0061115	C09213
1122	86.9615	247.128	MS1 + MS2	2	3	0.661836	1920845--1518337	γ-L-Glutamyl-L-valine	C10H18N2O5		M+H
1125	197.976	247.144	MS1 + MS2	2	1	0.355613	47550--151	D-(+)-Octopine	C9H18N4O4	34522-32-2	M+H		C04137
1139	668.447	250.177	MS1 + MS2	2	1	0.538383	198729--635	Alprenolol	C15H23NO2	13655-52-2	M+H	HMDB0015004
1145	748.888	251.127	MS1 + MS2	2	2	0.316868	240930--419187	Diisopropyl phthalate|1,2-BENZENEDICARBOXYLIC ACID DIISOPROPYL ESTER|DI-ISO-PROPYL PHTHALATE|DIISOPROPYL PHTHALATE|Diisopropylphthalate|dipropan-2-yl benzene-1,2-dicarboxylate	C14H18O4	605-45-8	M+H		C14468
1146	1241.29	251.2	MS1 + MS2	2	1	0.815288	517847--2484	7z,10z,13z-Hexadecatrienoic Acid	C16H26O2		M+H
1158	449.733	255.12	MS1 + MS2	2	2	0.988804	445210--766673	10-Hydroxycarbazepine|10-Hydroxycarbamazepine|GP 47779	C15H14N2O2	29331-92-8	M+H	HMDB0060676	C07493
1161	884.902	255.231	MS1 + MS2	2	1	0.737435	271754--834	Palmitoleic acid	C16H30O2	373-49-9	M+H	HMDB0003229	C08362
1162	951.357	255.231	MS1 + MS2	2	3	0.663802	831069--993046	11Z-hexadecenoic acid	C16H30O2		M+H
1171	1067.98	256.263	MS1 + MS2	2	1	0.640287	28939--92	Hexadecanamide	C16H33NO	629-54-9	M+H	HMDB0012273
1172	271.901	257.099	MS1 + MS2	2	2	0.78659	506882--808529	Phenylgalactoside	C12H16O6		M+H		C02578
1174	678.586	257.174	MS1 + MS2	2	2	0.427488	268281--466779	Chanoclavine-I|Isochanoclavin|(E)-2-methyl-3-[(4R,5R)-4-(methylamino)-1,3,4,5-tetrahydrobenzo[cd]indol-5-yl]prop-2-en-1-ol	C16H20N2O	2390-99-0	M+H		C09131
1181	601.344	257.225	MS1 + MS2	2	2	0.317147	454674--775964	2-N-Dodecyltetrahydrothiophene|DTHT	C16H32S	78313-84-5	M+H		C11076
1213	200.482	261.144	MS1 + MS2	2	1	0.727004	150343--473	γ-Glu-Leu	C11H20N2O5	2566-39-4	M+H	HMDB0011171
1216	106.706	262.085	MS1 + MS2	2	3	0.440396	447622--769060	Flumequine (USAN/INN)|FLM|Apurone (TN)|Flumequin|Flumequine|FLUMEQUINE|9-Fluoro-5-methyl-1-oxo-6,7-dihydro-1H,5H-pyrido[3,2,1-ij]quinoline-2-carboxylic acid	C14H12FNO3	42835-25-6|143984-63-8	M+H	HMDB0041895
1231	501.137	264.18	tR + MS1	3	1	0.49347	204901--645	Nortriptyline	C19H21N	72-69-5	M+H	HMDB0014680	C07274|D08288
1233	251.194	265.118	MS1 + MS2	2	1	0.700133	64343--210	Phenylacetyl-L-glutamine	C13H16N2O4	28047-15-6	M+H	HMDB0006344	C04148
1246	41.4023	269.087	tR + MS1	3	1	0.92026	3000027--2536	Inosine	C10H12N4O5	58-63-9	M+H	HMDB0000195	C00294
1247	502.979	269.135	MS1 + MS2	2	2	0.976754	453380--774743	5,6-Cyclopenteno-1,2-benzanthracene|2,3-Dihydro-1H-benzo[a]cyclopent[h]anthracene	C21H16	7099-43-6	M+H		C19381
1249	1094.13	269.226	MS1 + MS2	2	2	0.88952	452807--774193	Retinol-(cellular-retinol-binding-protein)|Vitamin A (USP)|Retinol|Vitamin A1|Aquasol A (TN)|all-trans-Retinol|Vitamin A|Retinol / Retinol skeleton	C20H30O	68-26-8|68-26-8 11103-57-4	M+H-H2O	HMDB0000305	C17276|C00473	14714468
1258	316.583	271.114	MS1 + MS2	2	2	0.818787	446329--767831	Dihydroxycarbazepine|10,11-Dihydro-10,11-dihydroxy-5H-dibenzazepine-5-carboxamide|10,11-Dihydroxycarbamazepine|10,11-Dihydro-10,11-dihydroxycarbamazepine|10,11-trans-Dihydroxy-10,11-dihydrocarbamazepine|(10s,11s)-10,11-dihydroxy-10,11-dihydro-5h-dibenzo[b,f]azepine-5-carboxamide|(5S,6S)-5,6-dihydroxy-5,6-dihydrobenzo[b][1]benzazepine-11-carboxamide|5,6-dihydroxy-5,6-dihydrobenzo[b][1]benzazepine-…	C15H14N2O3	58955-93-4|35079-97-1|6064-68-2	M+H	HMDB0060568	C07495
1272	501.817	273.169	MS1 + MS2	2	2	0.323842	510654--810362	4-(3-Methylbut-2-enyl)-L-tryptophan|4-Dimethylallyl-L-tryptophan|Dimethylallyltryptophan|4-Dimethylallyltryptophan	C16H20N2O2	5017-33-4	M+H		C04290|C06067
1273	528.635	273.169	MS1 + MS2	2	2	0.424529	486796--805244	7-(3-Methylbut-2-enyl)-L-tryptophan	C16H20N2O2		M+H		C19767
1290	734.2	275.185	MS1 + MS2	2	3	0.617866	453739--775099	3-Hydroxytetradecanedioic acid|3-hydroxy-tetradecanedioic acid	C14H26O5	73179-89-2	M+H	HMDB0000394		85291423
1300	358.829	276.126	MS1 + MS2	2	1	0.468849	441289--1548	Ala-trp	C14H17N3O3	16305-75-2	M+H	HMDB0013209
1312	999.196	278.247	MS1 + MS2	2	3	0.447207	1001611--1004720	Crucigasterin 277	C18H31NO		M+H
1314	967.218	279.158	MS1 + MS2	2	1	0.809443	455429--2350	Di-n-butylphthalate	C16H22O4	84-74-2	M+H	HMDB0033244	C14214
1323	1042.32	280.263	MS1 + MS2	2	3	0.764379	272883--474850	Linoleamide	C18H33NO	3072-13-7	M+H	HMDB0062656		123060498
1327	167.936	281.113	tR + MS1 + MS2	1	1	0.734019	412264--1201	Asp-phe	C13H16N2O5	13433-09-5	M+H	HMDB0000706
1338	1099.95	282.279	MS1 + MS2	2	2	0.450905	70923--123101	Dodemorph|4-cyclododecyl-2,6-dimethylmorpholine	C18H35NO	1593-77-7	M+H		C18786
1339	1253.14	282.279	MS1 + MS2	2	1	0.632248	445347--1732	Oleamide	C18H35NO	301-02-0	M+H	HMDB0002117	C19670
1345	562.432	283.151	MS1 + MS2	2	2	0.904875	436037--758319	GSK 4716	C17H18N2O2	101574-65-6	M+H		C15642
1348	996.785	283.262	MS1 + MS2	2	1	0.743552	427392--1270	Oleic acid	C18H34O2	112-80-1	M+H	HMDB0000207	C00712
1350	1048.05	283.262	MS1 + MS2	2	1	0.693048	3000005--2495	trans-9-Octadecenoic acid	C18H34O2	112-79-8	M+H	HMDB0000573	C01712
1356	1158.28	284.294	MS1 + MS2	2	1	0.676767	127461--409	Stearamide	C18H37NO	124-26-5	M+H	HMDB0034146	C13846
1358	1266.45	284.294	MS1 + MS2	2	3	0.640681	521938--816392	Tazarotene			M+H
1364	331.16	285.13	MS1 + MS2	2	2	0.953039	439107--761048	Metominostrobin	C16H16N2O3	133408-50-1	M+H		C18559
1367	742.27	285.206	MS1 + MS2	2	2	0.463911	502390--807911	(10S)-Juvenile hormone III diol	C16H28O4		M+H		C16505
1376	466.928	286.201	MS1 + MS2	2	2	0.415885	393195--684056	Mepyramine|Pyrilamine|Mepyramine (INN)|PYR_286.1915_11.5|N`-[(4-methoxyphenyl)methyl]-N,N-dimethyl-N`-(2-pyridinyl)ethane-1,2-diamine|N`-[(4-methoxyphenyl)methyl]-N,N-dimethyl-N`-pyridin-2-ylethane-1,2-diamine	C17H23N3O	91-84-9|102206-59-7	M+H	HMDB0015639	C11798|D08183
1396	461.087	289.164	MS1 + MS2	2	2	0.391325	449816--771292	Atropine|dl-Hyoscyamine|Atropine (USP)|Atropen (TN)|L-Hyoscyamine|atropine|(1R,5S)-8-Methyl-8-azabicyclo[3.2.1]oct-3-yl tropate|Benzeneacetic acid, α-(hydroxymethyl)- (3-endo)-8-methyl-8-azabicyclo[3.2.1]oct-3-yl ester|1αH,5αH-Tropan-3α-ol (+-)-tropate (ester)|Benzeneacetic acid, α-(hydroxymethyl)-, 8-methyl-8-azabicyclo[3.2.1]oct-3-yl ester, endo-|(+-)-Atropine|(+-)-Hyoscyamine|Tropine (+-)-trop…	C17H23NO3	51-55-8|55-48-1	M+H	HMDB0014712	C01479	4651
1428	219.716	295.128	MS1 + MS2	2	2	0.428859	36456--63321	Aspartame|Aspartame (NF/INN)|Asp-Phe methyl ester|(3S)-3-amino-4-[[(2S)-1-methoxy-1-oxo-3-phenylpropan-2-yl]amino]-4-oxobutanoic acid|3-amino-4-[(1-benzyl-2-keto-2-methoxy-ethyl)amino]-4-keto-butyric acid	C14H18N2O5	22839-47-0	M+H	HMDB0001894	C11045|D02381
1440	624.339	297.167	MS1 + MS2	2	2	0.995295	156153--272032	Graphinone|Ovalicin|4-Hydroxy-5-methoxy-4-[2-methyl-3-(3-methyl-2-buten-1-yl)-2-oxiranyl]-1-oxaspiro[2.5]octan-6-one	C16H24O5	19683-98-8	M+H	HMDB0038120	C09674
1442	531.36	297.22	MS1 + MS2	2	3	0.562328	318289--554456	(11Z)-8,18-methano-retinal	C21H28O		M+H			24702107
1454	754.873	299.185	MS1 + MS2	2	3	0.602733	442995--764492	13,14-dihydro-15-keto-tetranor PGE2	C16H26O5	20675-85-8	M+H
1455	1202.95	299.257	MS1 + MS2	2	2	0.428516	486693--805164	18-Hydroxyoleate|18-hydroxy-9Z-octadecenoic acid	C18H34O3		M+H		C19616
1456	633	299.236	MS1 + MS2	2	2	0.575148	490937--806274	3-Methyl-19-nor-17α-pregna-1,3,5(10)-trien-17-ol	C21H30O		M+H		C15117
1459	797.198	299.221	MS1 + MS2	2	2	0.459427	456001--777125	Plakortic acid	C17H30O4	87803-10-9	M+H		C17158
1461	1131.73	299.138	MS1 + MS2	2	3	0.740422	463719--789263	4'-N-desmethylolanzapine	C16H18N4S		M+H	HMDB0060959
1466	399.741	299.146	MS1 + MS2	2	2	0.947498	448739--770226	Sesamex	C15H22O6	51-14-9	M+H		C19146
1467	1004.97	299.257	MS1 + MS2	2	2	0.61836	344385--599558	Ricinoleic acid|(9Z)-(12R)-Hydroxyoctadecenoic acid|12-Hydroxy-9-octadecenoic acid|12-Hydroxy-cis-9-octadecenoic acid|12R-hydroxy-9Z-octadecenoic acid|12S-HOME(9Z)	C18H34O3	141-22-0	M+H	HMDB0034297	C08365	135636168|135636198
1473	878.746	300.289	MS1 + MS2	2	2	0.550066	84213--146456	3-Dehydrosphinganine|3-Dehydro-D-sphinganine|3-ketosphinganine	C18H37NO2	16105-69-4	M+H	HMDB0001480	C02934	24702113
1474	430.719	301.117	MS1 + MS2	2	3	0.601172	526346--820780	2,3-dihydroxy-N,N'-diphenylbutanediamide			M+H
1477	450.267	301.118	MS1 + MS2	2	2	0.39084	450985--772371	β-Snyderol	C15H25BrO	59403-81-5	M+H		C17179
1485	803.765	302.304	tR + MS1	3	1	0.90033	445521--1747	Dl-Dihydrosphingosine	C18H39NO2	3102-56-5	M+H
1489	961.07	303.231	MS1 + MS2	2	1	0.821232	450656--2066	17-α-Methyltestosterone	C20H30O2	58-18-4	M+H	HMDB0015655	C07198
1502	1123.64	305.247	MS1 + MS2	2	1	0.669475	318295--945	Mesterolone	C20H32O2	1424-00-6	M+H	HMDB0006036	D04947
1519	509.273	310.2	MS1 + MS2	2	2	0.304297	443652--765133	Metipranolol|Metipranolol (USAN/INN)	C17H27NO4	22664-55-7	M+H	HMDB0015345	C07915
1520	1179.89	310.31	MS1 + MS2	2	3	0.667121	455567--776784	Oleoyl Ethyl Amide	C20H39NO	85075-82-7	M+H
1524	684.382	311.182	MS1 + MS2	2	2	0.996269	448215--769649	Sarpagine	C19H22N2O2	482-68-8	M+H		C09239
1526	83.2817	311.123	MS1 + MS2	2	3	0.896148	339073--590343	γ-Glutamyltyrosine|γ-Glutamyltyrosine|γ-Glu-Tyr	C14H18N2O6	7432-23-7	M+H	HMDB0011741
1539	450.3	313.161	MS1 + MS2	2	1	0.977841	444481--1685	Phe-Phe	C18H20N2O3	2577-40-4	M+H	HMDB0013302
1540	849.741	313.236	MS1 + MS2	2	2	0.535962	453767--775126	Fruticosonine	C20H28N2O	73326-88-2	M+H		C09191
1542	370.013	313.154	MS1 + MS2	2	3	0.70507	734045--967679	Phe Phe	C18H20N2O3		M+H
1554	813.957	315.231	MS1 + MS2	2	1	0.943918	253005--788	Progesterone	C21H30O2	57-83-0	M+H	HMDB0001830	C00410
1570	294.671	317.206	MS1 + MS2	2	2	0.315022	66468--115264	13-OxoODE|13-KODE|(9Z,11E)-13-Oxooctadeca-9,11-dienoic acid|Eicosanoids_13-oxoODE_C18H30O3|13-keto-9Z,11E-octadecadienoic acid/13-oxo-9Z,11E-octadecadienoic acid|13-DODE|13-Oxo-ODE	C18H30O3	54739-30-9	M+Na	HMDB0004668	C14765	24701199
1577	273.637	318.19	MS1 + MS2	2	3	0.441921	205775--358300	Tryptophyl-Isoleucine	C17H23N3O3		M+H	HMDB0029086
1590	399.428	322.222	MS1 + MS2	2	2	0.407783	438589--760632	Phenazocine	C22H27NO	127-35-5	M+H		C11790
1601	741.882	325.198	MS1 + MS2	2	2	1	118643--206608	Quinidine|(+)-Quinidine|Quinidine (BAN)|Kinidin (TN)|QUINIDINE|CONQUININE	C20H24N2O2	56-54-2	M+H	HMDB0015044	C06527
1607	575.458	327.177	MS1 + MS2	2	1	0.931386	436579--1323	2-(4-(4-Nitrophenyl)Butan-2-Ylamino)-1-(4-Methoxyphenyl)Ethanol Hydrochloride	C19H24N2O4	105946-79-0	M+H-H2O
1620	1117.66	329.247	MS1 + MS2	2	1	0.57421	129971--424	Docosahexaenoic acid	C22H32O2	6217-54-5	M+H	HMDB0002183	C06429
1630	622.322	331.226	tR + MS1	3	1	0.87546	452817--2220	17a-Hydroxyprogesterone	C21H30O3	68-96-2	M+H	HMDB0000374	C01176
1631	849.67	331.247	MS1 + MS2	2	2	0.424666	169464--295083	9,10,13-TriHOME|9,10,13-Trihydroxyoctadec-11-enoic acid|(11E)-9,10,13-Trihydroxyoctadec-11-enoic acid|9,10,13-trihydroxy-11-octadecenoic acid	C18H34O5	29907-57-1	M+H	HMDB0004710	C14835
1633	544.079	331.226	MS1 + MS2	2	1	0.528265	451259--2111	17-α-Hydroxyprogesterone	C21H30O3	604-09-1	M+H
1659	1337.82	338.341	MS1 + MS2	2	3	0.967218	297670--518345	Erucamide	C22H43NO		M+H
1660	1307.17	338.341	MS1 + MS2	2	1	0.838909	437139--1363	Erucamide	C22H43NO	112-84-5	M+H
1663	1092.23	338.341	MS1 + MS2	2	3	0.881169	1270922--1013417	13E-Docosenamide	C22H43NO		M+H
1669	1253.32	338.341	MS1 + MS2	2	3	0.426384	453262--774645	N-Cyclohexanecarbonylpentadecylamine	C22H43NO	702638-84-4	M+H
1684	1308.61	340.357	MS1 + MS2	2	3	0.658787	189953--330993	Docosanamide	C22H45NO	3061-75-4	M+H	HMDB0000583		332977030
1689	1253.29	341.35	MS1 + MS2	2	2	0.382908	306336--533396	Docosanoic acid|Docosanoate|Behenic acid|Docosanoic acid from Rapeseed|DOCOSANOIC ACID|FA 22:0|behenic acid	C22H44O2	112-85-6	M+H	HMDB0000944	C08281	7849675
1701	781.79	343.247	MS1 + MS2	2	3	0.445634	1172939--1006608	methyl 10,13-dihydroxy-9-oxo-11-octadecenoate	C19H34O5		M+H
1751	679.132	355.208	MS1 + MS2	2	2	0.989822	435838--758146	Stemmadenine	C21H26N2O3	10012-73-4	M+H		C11691
1765	649.549	357.278	MS1 + MS2	2	1	0.620335	103179--304	Deoxycholic acid	C24H40O4	83-44-3	M+H-2H2O	HMDB0000626	C04483
1774	735.773	359.287	MS1 + MS2	2	3	0.57956	1171415--1006508	C24:5n-6,9,12,15,18	C24H38O2		M+H
1782	526.963	361.2	MS1 + MS2	2	1	0.822882	133928--437	Cortisone	C21H28O5		M+H	HMDB0002802	C00762
1784	418.73	361.139	MS1 + MS2	2	2	0.384103	455526--776747	Nitrendipine|Nitrendipine (JP17/USAN/INN)|Baypress (TN)|NITRENDIPINE|Nitrendipin|5-O-ethyl 3-O-methyl 2,6-dimethyl-4-(3-nitrophenyl)-1,4-dihydropyridine-3,5-dicarboxylate	C18H20N2O6	39562-70-4|80873-62-7|84845-75-0	M+H	HMDB0015187	C07713
1785	840.877	361.303	MS1 + MS2	2	1	0.454571	437140--1365	Erucic acid	C22H42O2	112-86-7	M+Na	HMDB0002068	C08316
1788	840.79	362.308	MS1 + MS2	2	3	0.533723	1096072--1005220	R-2 Methanandamide	C23H39NO2		M+H
1791	482.941	363.216	MS1 + MS2	2	2	0.61187	509587--810004	4,5α-Dihydrocortisone|4,5α-Dihydrocortisone	C21H30O5		M+H		C03588	24702321
1793	525.941	363.216	MS1 + MS2	2	1	0.814007	81051--254	Hydrocortisone	C21H30O5	50-23-7	M+H	HMDB0000063	C00735
1808	1031.06	367.283	MS1 + MS2	2	3	0.534487	927098--999693	17,20-dimethyl Prostaglandin F1α;	C22H40O5		M+H-H2O
1835	777.042	371.242	MS1 + MS2	2	2	0.439231	87178--151572	6-Keto-prostaglandin F1α|6-Keto-prostaglandin F1a|6-Keto-PGF1α|6-Keto-PGF1a|6-Keto-prostaglandin f1α|6-Keto-PGF1α6-keto-PGF1α	C20H34O6	58962-34-8	M+H	HMDB0002886	C05961	4265952
1861	489.971	377.134	MS1 + MS2	2	3	0.403428	303108--527671	Cinnatriacetin A	C23H20O5		M+H
1863	735.643	377.298	MS1 + MS2	2	2	0.420028	279072--485652	Isolithocholate|Isolithocholic acid|β-Lithocholic acid|β-Lithocholanic acid|3-Epilithocholic acid|3β-Hydroxy-5β-cholan-24-oic acid|3β-Hydroxy-5β-cholan-24-oic Acid|(4R)-4-[(3S,5R,8R,9S,10S,13R,14S,17R)-3-hydroxy-10,13-dimethyl-2,3,4,5,6,7,8,9,11,12,14,15,16,17-tetradecahydro-1H-cyclopenta[a]phenanthren-17-yl]pentanoic acid	C24H40O3	1534-35-6	M+H	HMDB0000717	C17658	7850892
1877	838.241	380.255	MS1 + MS2	2	1	0.834045	444766--1710	Sphingosine-1-phosphate	C18H38NO5	26993-30-6	M+H	HMDB0000277	C06124
1885	857.682	382.271	MS1 + MS2	2	2	0.608145	395917--688887	Sphinganine 1-phosphate|Dihydrosphingosine 1-phosphate|Sphinganine-phosphate	C18H40NO5P	19794-97-9	M+H	HMDB0001383	C01120	7850620
1888	781.716	383.239	MS1 + MS2	2	2	0.993677	442196--763780	Sarcostin	C21H34O6	18607-76-6	M+H		C17770
1892	85.2932	384.114	tR + MS1	3	1	0.92298	329261--988	N6-Succinyl adenosine	C14H17N5O8	4542-23-8	M+H	HMDB0000912
1904	1347.32	385.345	MS1 + MS2	2	1	0.956151	173565--553	4-Cholesten-3-One	C27H44O	601-57-0	M+H	HMDB0000921	C00599
1911	614.572	387.2	MS1 + MS2	2	2	0.372096	450155--771578	Sufentanil|Sufentanil (USAN/INN)	C22H30N2O2S	56030-54-7	M+H	HMDB0014846	C08022
1920	755.891	389.268	MS1 + MS2	2	3	0.621291	904489--998706	3α;-Hydroxy-12-oxo-5β-chol-7-en-24-oic Acid	C24H36O4		M+H
1924	1293.22	391.283	MS1 + MS2	2	1	0.925555	437574--1381	Bis(2-ethylhexyl)-phthalate	C24H38O4	117-81-7	M+H
1925	1224.79	391.356	MS1 + MS2	2	3	0.703311	507117--808621	(Z,Z,Z)-11,14,17-Eicosatrienyl 4-methylvalerate	C26H46O2		M+H			135636904
1956	1096.53	397.295	MS1 + MS2	2	3	0.55139	507086--808590	10-F2-dihomo-IsoP	C23H40O5		M+H			135636279
1959	1069.43	397.379	MS1 + MS2	2	2	0.396539	104980--182379	β-Sitosterol|Sitosterol|Harzol (TN)|γ-Sitosterol|22,23-Dihydroporiferasterol|Clionasterol|β-Sitosterol|SITOSTEROL|β-SITOSTEROL|STIGMAST-5-ENE-3β-OL|STIGMAST-5-EN-3β-OL|β-Sitosterol	C29H50O	83-46-5|83-47-6	M+H-H2O	HMDB0000649|HMDB0000852	C01753|C19654	14714919|14714926
1988	734.062	403.232	MS1 + MS2	2	3	0.473276	243783--424107	Acetyl tributyl citrate|2-ACETYLOXY-1,2,3-PROPANETRICARBOXYLIC ACID TRIBUTYL ESTER	C20H34O8	77-90-7	M+H	HMDB0034159
1992	924.861	403.36	tR + MS1	3	1	0.72407	3000050--2584	22(S)-Hydroxycholesterol	C27H46O2	22348-64-7	M+H	HMDB0004035	C05502
2006	641.163	405.263	MS1 + MS2	2	2	0.437127	200486--349149	Lovastatin|Lovastatin (USP/INN)|MK-803|ML-530B|Mevacor (TN)|MEVINOLINE|LOVASTATIN|MLS000069585-01!|lovastatin|(1S,3R,7S,8S,8aR)-8-{2-[(2R,4R)-4-Hydroxy-6-oxotetrahydro-2H-pyran-2-yl]ethyl}-3,7-dimethyl-1,2,3,7,8,8a-hexahydro-1-naphthalenyl (2S)-2-methylbutanoate|[(1S,3R,7S,8S,8aR)-8-[2-[(2R,4R)-4-hydroxy-6-oxooxan-2-yl]ethyl]-3,7-dimethyl-1,2,3,7,8,8a-hexahydronaphthalen-1-yl] (2S)-2-methylbutano…	C24H36O5	75330-75-5	M+H	HMDB0014372	C07074
2008	706.679	406.243	MS1 + MS2	2	2	0.342448	515141--811392	UCL 1608	C30H31N		M+H		C13788
2034	706.777	411.198	MS1 + MS2	2	2	0.967753	455245--776510	Benfuracarb	C20H30N2O5S	82560-54-1	M+H		C11073
2050	813.976	415.211	MS1 + MS2	2	3	0.995277	402175--699662	2H-Oxireno[1,10a]phenanthro[3,2-b]furan-10(11bH)-one, 5,7-bis(acetyloxy)-3,3a,4,5,6,7,7a,7b,8,8a-decahydro-4,4,7a,11-tetramethyl-, (1aS,3aR,5S,7S,7aR,7bS,8aR,11bR)-	C24H32O7		M+H-H2O
2051	701.19	415.232	MS1 + MS2	2	2	0.374592	275653--479676	Tentoxin|cycloleucyl-N-methylalanylglycyl-N-methyl dehydrophenylalanine|(3S,6S,12Z)-12-benzylidene-1,6,7-trimethyl-3-(2-methylpropyl)-1,4,7,10-tetrazacyclododecane-2,5,8,11-tetrone	C22H30N4O4	28540-82-1	M+H		C08441
2052	429.166	415.163	MS1 + MS2	2	3	0.414664	99603--173042	Escitalopram Oxalate	C22H23FN2O5		M+H
2056	1053.13	415.32	MS1 + MS2	2	2	0.524642	448811--770280	Yamogenin|Diosgenin|(3β,25R)-Spirost-5-en-3-ol|DIOSGENIN|Spirost-5-en-3-ol, (3β,25R)-	C27H42O3	512-04-9|512-06-1	M+H		C08918|C08898
2072	645.52	419.227	tR + MS1 + MS2	1	1	0.352004	446933--1819	Fluorometholone acetate	C24H31FO5		M+H		C14629
2096	733.943	425.213	MS1 + MS2	2	2	1	379668--660601	Benazepril|Benazepril (INN)|Benazepril Sandoz (TN)|Forteekor [veterinary] (TN)	C24H28N2O5	86541-75-5	M+H	HMDB0014682	C06843
2120	746.431	429.247	MS1 + MS2	2	2	0.41905	402668--700565	Irbesartan|Irbesartan (JP17/USAN/INN)|Avapro (TN)|Irbesartan (Avapro)|2-butyl-3-[[4-[2-(2H-tetrazol-5-yl)phenyl]phenyl]methyl]-1,3-diazaspiro[4.4]non-1-en-4-one|8-butyl-7-[4-[2-(2H-tetrazol-5-yl)phenyl]benzyl]-7,9-diazaspiro[4.4]non-8-en-6-one	C25H28N6O	138402-11-6	M+H	HMDB0015163	C07469|D00523
2126	844.122	429.296	MS1 + MS2	2	2	0.528325	451862--773248	Hydroxyprogesterone caproate|Primolut depot|17α-Caproyloxypregn-4-ene-3,20-dione|Hydroxyprogesterone caproate (JAN/USP/INN)|Delalutin (TN)|Hylutin (TN)|Makena (TN)	C27H40O4	630-56-8	M+H		C08148
2142	913.982	431.315	MS1 + MS2	2	2	0.60795	447970--769390	Hecogenin	C27H42O4	467-55-0	M+H		C08902	123069138
2147	814.05	432.237	MS1 + MS2	2	3	0.816501	366236--637493	7b,9-Dihydroxy-3-(hydroxymethyl)-1,1,6,8-tetramethyl-5-oxo-1,1a,1b,4,4a,5,7a,7b,8,9-decahydro-9aH-cyclopropa[3,4]benzo[1,2-e]azulen-9a-yl acetate	C22H30O6		M+ACN+H
2176	1096.27	437.287	MS1 + MS2	2	2	1	438010--760126	Simvastatin acid|Tenivastatin	C25H40O6	121009-77-6	M+H		C21581
2182	768.929	439.229	MS1 + MS2	2	2	0.784518	75654--131343	Quinapril|Quinapril (USP/INN)	C25H30N2O5	85441-61-8	M+H	HMDB0015019	C07398
2209	1339.32	445.367	MS1 + MS2	2	2	0.310884	311480--542483	3β-Hydroxy-4β-methyl-5α-cholest-7-ene-4α-carboxylate|3-β-Hydroxy-4-β-methyl-5-α-cholest-7-ene-4-α-carboxylate|3β-hydroxy-4β-methyl-5α-cholest-7-ene-4α-carboxylic acid	C29H48O3		M+H	HMDB0011662	C04840	85300609
2222	1185.47	447.346	MS1 + MS2	2	2	0.447866	502032--807535	3-Dehydroteasterone	C28H46O4		M+H		C15792	24702228
2223	1163.66	447.346	MS1 + MS2	2	2	0.535014	514376--811016	Stylisterol B	C28H46O4		M+H		C14158
2242	1203.06	449.362	MS1 + MS2	2	2	0.491768	269594--469111	Typhasterol|2-Deoxycastasterone	C28H48O4	87734-68-7	M+H	HMDB0034423	C15793
2251	683.18	450.315	tR + MS1	3	1	0.38642	362525--1067	Glycodeoxycholic acid	C26H43NO5	360-65-6	M+H	HMDB0000631	C05464
2259	873.647	452.277	MS1 + MS2	2	3	0.672124	458633--780224	LysoPE(16:1(9Z)/0:0)|PE(16:1(9Z)/0:0)	C21H42NO7P		M+H	HMDB0011504		123062683
2265	929.035	454.292	MS1 + MS2	2	3	0.680844	884747--997167	PE(16:0/0:0)	C21H44NO7P		M+H
2324	983.909	464.313	MS1 + MS2	2	2	0.356879	449044--770514	Gentamicin C2b|Sagamicin|Micronomicin (DCF)|MCR	C20H41N5O7	52093-21-7	M+H		C17706
2337	659.672	466.315	MS1 + MS2	2	1	0.725983	3000006--2498	Glycocholic acid	C26H43NO6	475-31-0	M+H	HMDB0000138	C01921
2343	844.087	467.261	MS1 + MS2	2	2	0.581873	325275--566585	Androsterone glucuronide|Androsterone 3-glucuronide|Etiocholan-3α-ol-17-one 3-glucuronide|Etiocholanolone glucuronide|5-α-Dihydrotestosterone glucuronide|3-α-hydroxy-5-α-androstane-17-one 3-D-glucuronide|Etiocholan-3α-ol-17-one 3-glucuronide	C25H38O8	1852-43-3|3602-09-3|42037-24-1	M+H	HMDB0002829|HMDB0004484|HMDB0006203|HMDB0010365	C11135|C11136|C03033	24702351|24702352|85300914|332979046
2345	844.118	468.307	MS1 + MS2	2	3	0.82701	880150--996676	PC(14:0/0:0)	C22H46NO7P		M+H
2352	686.052	469.24	MS1 + MS2	2	3	0.978638	74305--129010	Lomerizine	C27H30F2N2O3		M+H
2390	1213.65	475.377	MS1 + MS2	2	2	0.497367	444732--766192	Sapelin A	C30H50O4	26790-93-2	M+H		C08634
2408	705.966	478.196	MS1 + MS2	2	3	0.523799	280586--488219	Furcelleran	C31H27NO4	9000-21-9	M+H
2421	614.583	479.283	MS1 + MS2	2	2	0.315881	448356--769822	Dehydroemetine|Dehydroemetine (INN)|Mebadin (TN)|Ipecac (Dehydroemetine)	C29H38N2O4	4914-30-1	M+H		C07996
2426	355.958	480.212	MS1 + MS2	2	2	0.369669	413515--719401	Nicardipine|Nicardipine (INN)|Cardene (TN)	C26H29N3O6	55985-32-5	M+H	HMDB0014760	C07264
2430	953.786	482.359	MS1 + MS2	2	2	0.383829	515214--811465	1-O-Hexadecyl-lyso-sn-glycero-3-phosphocholine|1-O-Hexadecyl-2-lyso-sn-glycero-3-phosphocholine|PC(O-16:0/0:0)[U]	C24H52NO6P		M+H		C13903
2431	888.739	482.323	MS1 + MS2	2	3	0.862341	253539--441106	LysoPC(15:0)|lysoPC 15:0|1-pentadecanoyl-2-hydroxy-sn-glycero-3-phosphocholine|1-pentadecanoyl-sn-glycero-3-phosphocholine|[(2R)-2-hydroxy-3-pentadecanoyloxypropyl] 2-(trimethylazaniumyl)ethyl phosphate|PC(15:0/0:0)	C23H48NO7P		M+H	HMDB0010381	C04230	7983912
2434	1014.03	482.325	MS1 + MS2	2	3	0.500606	1890486--1491819	lysoPE 18:0	C23H48NO7P		M+H
2436	705.623	483.256	MS1 + MS2	2	3	0.940909	1244716--1013007	PA(22:6(4Z,7Z,10Z,13Z,16Z,19Z)/0:0)	C25H39O7P		M+H
2437	776.817	483.257	MS1 + MS2	2	2	0.991853	446735--768216	Gentamicin X2	C19H38N4O10	36889-17-5	M+H		C17702
2501	887.42	494.324	MS1 + MS2	2	3	0.49612	60563--105169	lysoPC 16:1	C24H48NO7P		M+H
2504	854.023	494.324	MS1 + MS2	2	3	0.790339	229640--399924	PC 16:1e|PC 14:1e/2:0|EtherPC 16:1e|PC(14:1e/2:0)	C24H48NO7P		M+H
2510	932.647	496.339	MS1 + MS2	2	1	0.776507	441709--1571	1-Palmitoyl-Sn-Glycero-3-Phosphocholine	C24H50NO7P	17364-16-8	M+H	HMDB0010382	C04102
2511	914.958	496.34	MS1 + MS2	2	2	0.620069	463913--789564	1-Palmitoylglycerophosphocholine|1-Palmitoyl-sn-glycero-3-phosphocholine|1-palmitoylglycerophosphocholine	C24H51NO7P	17364-16-8	M+H	HMDB0062541	C04102
2514	820.634	497.272	MS1 + MS2	2	2	0.729322	448474--769941	Antibiotic G-418|G418|Geneticin|G-418	C20H40N4O10	49863-47-0	M+H		C17703
2557	708.519	504.316	MS1 + MS2	2	2	0.360559	444940--766392	Pederin	C25H45NO9	27973-72-4	M+H		C15760
2598	975.191	510.355	MS1 + MS2	2	3	0.828704	284120--494434	LysoPC(17:0)|1-heptadecanoyl-sn-glycero-3-phosphocholine|lysoPC 17:0|1-heptadecanoyl-2-hydroxy-sn-glycero-3-phosphocholine|[(2R)-3-heptadecanoyloxy-2-hydroxypropyl] 2-(trimethylazaniumyl)ethyl phosphate|PC(17:0/0:0)	C25H52NO7P	50930-23-9	M+H	HMDB0012108	C04230	7983920
2600	1038.22	510.391	MS1 + MS2	2	2	0.322823	510715--810375	1-Organyl-2-lyso-sn-glycero-3-phosphocholine|1-Radyl-2-lyso-sn-glycero-3-phosphocholine|1-Alkyl-2-lyso-sn-glycero-3-phosphocholine|1-Alkyl-sn-glycero-3-phosphocholine	C8H20NO6PR		M+H		C04317
2603	845.843	511.287	MS1 + MS2	2	3	0.90091	922577--999433	Leukotriene D4 methyl ester	C26H42N2O6S		M+H
2649	875.056	518.324	MS1 + MS2	2	3	0.46995	144468--251697	lysoPC 18:3	C26H48NO7P		M+H
2667	887.445	520.346	MS1 + MS2	2	3	0.762222	78391--136151	PC 18:2e|PC 16:2e/2:0|EtherPC 18:2e|PC(16:2e/2:0)	C26H50NO7P		M+H
2668	911.21	520.339	MS1 + MS2	2	2	0.436868	510329--810263	1-Linoleoylglycerophosphocholine|1-Linoleoyl-sn-glycero-3-phosphocholine	C26H51NO7P		M+H		C04100
2687	962.372	522.355	MS1 + MS2	2	1	0.850676	442519--1594	1-Oleoyl-Sn-Glycero-3-Phosphocholine	C26H52NO7P	19420-56-5	M+H	HMDB0002815	C03916
2688	946.486	522.355	MS1 + MS2	2	3	0.789392	152698--265976	PC 18:1e|PC 14:1e/4:0|EtherPC 18:1e|PC(14:1e/4:0)	C26H52NO7P		M+H
2698	596.544	523.235	MS1 + MS2	2	3	0.46728	1557956--1175293	PA 22:4	C25H41O8P		M+Na
2710	1017.37	524.37	MS1 + MS2	2	1	0.81199	442520--1595	1-Stearoyl-Sn-Glycerol-3-Phosphocholine	C26H54NO7P	19420-57-6	M+H	HMDB0010384	C04230
2712	1000.12	524.37	MS1 + MS2	2	3	0.785948	13585--23711	PC 18:0e|PC 14:0e/4:0|EtherPC 18:0e|PC(14:0e/4:0)	C26H54NO7P		M+H
2717	888.333	525.302	MS1 + MS2	2	3	0.746117	1093822--1005120	SLF	C30H40N2O6		M+H
2741	866.66	529.208	MS1 + MS2	2	3	0.41483	1921173--1518573	4-[3-(Hydroxymethyl)-5-(3-hydroxypropyl)-7-methoxy-2,3-dihydro-1-benzofuran-2-yl]-2-methoxyphenyl 6-deoxy-alpha-D-mannopyranoside	C26H34O10		M+Na
2823	1041.61	538.386	MS1 + MS2	2	3	0.787157	28905--50074	PC 19:0e|PC 14:0e/5:0|EtherPC 19:0e|PC(14:0e/5:0)	C27H56NO7P		M+H
2824	1058.62	538.386	MS1 + MS2	2	3	0.498597	364817--635016	lysoPC 19:0|PC(19:0/0:0)	C27H56NO7P		M+H			7983937
2850	874.626	542.323	MS1 + MS2	2	3	0.463233	200818--349724	lysoPC 20:5	C28H48NO7P		M+H
2869	918.503	544.339	MS1 + MS2	2	3	0.451349	106327--184774	lysoPC 20:4	C28H50NO7P		M+H
2896	988.686	548.37	MS1 + MS2	2	3	0.479599	139137--242214	lysoPC 20:2	C28H54NO7P		M+H
2898	820.328	548.377	MS1 + MS2	2	3	0.972245	877894--996444	PC(O-18:2(9Z,12Z)/2:0)	C28H55NO7P		M+H
2919	956.917	553.334	MS1 + MS2	2	2	0.98597	436135--758412	Pandamine	C31H44N4O5	10233-81-5	M+H		C10012
2925	1153.45	555.174	MS1 + MS2	2	3	0.669486	452389--773791	R207910	C32H31BrN2O2	654653-93-7	M+H		C14122
2973	1212.66	563.428	MS1 + MS2	2	3	0.410929	1526645--1149458	DG 32:6	C35H56O5		M+Li
3000	919.367	568.338	MS1 + MS2	2	3	0.438915	122043--212509	lysoPC 22:6	C30H50NO7P		M+H
3007	826.525	569.329	MS1 + MS2	2	3	0.972983	106993--185988	MGDG 19:1|MGDG 2:0-17:1|MGDG(2:0/17:1)	C28H50O10		M+Na
3017	984.205	572.371	MS1 + MS2	2	3	0.474368	425369--740031	lysoPC 22:4	C30H54NO7P		M+H
3036	888.823	576.408	MS1 + MS2	2	3	0.97617	400439--696585	LysoPC(22:2(13Z,16Z))|PC(22:2(13Z,16Z)/0:0)	C30H58NO7P		M+H	HMDB0010400	C04230	123061588
3068	767.534	582.245	MS1 + MS2	2	3	0.50967	136204--237230	PS 20:4|PS 4:0-16:4|PS(4:0/16:4)	C26H42NO10P		M+Na
3075	700.08	583.254	tR + MS1 + MS2	1	1	0.867521	222894--689	Biliverdin	C33H34N4O6	114-25-0	M+H	HMDB0001008	C00500
3076	720.38	583.254	MS1 + MS2	2	3	0.838249	246783--429348	Biliverdin	C33H34N4O6		M+H
3097	1105.21	585.269	MS1 + MS2	2	3	0.926197	518508--813236	Bilirubin			M+H
3100	461.93	585.271	MS1 + MS2	2	2	0.645726	451965--773356	Bilirubin|4E,15Z-Bilirubin IXa	C33H36N4O6	635-65-4|69853-43-6	M+H	HMDB0000054|HMDB0000488	C00486
3169	1061.24	599.414	MS1 + MS2	2	3	0.419414	889112--997340	Mytiloxanthin	C40H54O4		M+H
3229	993.943	611.375	MS1 + MS2	2	3	0.846296	65842--114224	MGDG 22:1|MGDG 8:0-14:1|MGDG(8:0/14:1)	C31H56O10		M+Na
3347	1061.14	639.406	MS1 + MS2	2	3	0.920306	1235470--1011962	PA(14:1(9Z)/18:4(6Z,9Z,12Z,15Z))	C35H59O8P		M+H
3377	1194.69	647.51	MS1 + MS2	2	1	0.800191	517845--2482	SM d18:1/12:0	C35H71N2O6P		M+H
3458	1211.54	673.527	MS1 + MS2	2	3	0.789656	46509--80883	SM d32:2|SM d14:1/18:1|SM(d14:1/18:1)	C37H73N2O6P		M+H
3475	1028.02	676.497	MS1 + MS2	2	3	0.962097	279905--487106	PC(14:0/14:1(9Z))|PC(14:1(9Z)/14:0)|PE(15:0/16:1(9Z))|PE(16:1(9Z)/15:0)	C36H70NO8P		M+H	HMDB0007867|HMDB0007899|HMDB0008891|HMDB0008955	C00157|C00350	123060652|123060669|123062481|123061764
3512	1287.7	689.557	MS1 + MS2	2	3	0.799394	22511--39098	SM d33:1|SM d14:0/19:1|SM(d14:0/19:1)	C38H77N2O6P		M+H
3552	1357.75	700.572	MS1 + MS2	2	3	0.754618	328513--572230	HexCer-NS d34:1|HexCer-NS d18:1/16:0|HexCer[NS] d34:1|HexCer[NS](d18:1/16:0)	C40H77NO8		M+H
3558	433.862	702.511	MS1 + MS2	2	3	0.486953	1183437--1007323	PC(15:1(9Z)/15:1(9Z))	C38H72NO8P		M+H
3563	1316.42	703.573	MS1 + MS2	2	3	0.788509	14967--26124	SM d34:1|SM d14:0/20:1|SM(d14:0/20:1)	C39H79N2O6P		M+H
3565	1337.86	703.573	MS1 + MS2	2	3	0.941511	451760--773126	SM(d18:1/16:0)	C39H79N2O6P	6254-89-3	M+H
3588	1361.25	706.538	MS1 + MS2	2	3	0.79137	146341--255043	PC 30:0	C38H76NO8P		M+H
3613	1303.95	715.574	MS1 + MS2	2	3	0.768899	8830--15366	SM d35:2|SM d16:2/19:0|SM(d16:2/19:0)	C40H79N2O6P		M+H
3618	1344.76	717.59	MS1 + MS2	2	3	0.800545	79866--138751	SM d35:1|SM d22:1/13:0|SM(d22:1/13:0)	C40H81N2O6P		M+H
3625	1395.15	718.572	MS1 + MS2	2	3	0.798806	99334--172632	plasmenyl-PC 32:0	C40H80NO7P		M+H
3628	1423.7	718.571	MS1 + MS2	2	3	0.785587	202198--352150	plasmenyl-PC 32:0	C40H80NO7P		M+H
3645	1426.97	720.587	MS1 + MS2	2	3	0.786428	128406--223762	PC 32:0e|PC 14:0e/18:0|EtherPC 32:0e|PC(14:0e/18:0)	C40H82NO7P		M+H
3646	1384.56	720.555	MS1 + MS2	2	3	0.802622	62129--107811	PC 31:0|PC(13:0/18:0)	C39H78NO8P		M+H			123060634
3667	1295.76	727.573	MS1 + MS2	2	3	0.740002	49870--86601	SM 34:0	C39H81N2O6P		M+Na
3672	1332.27	729.588	MS1 + MS2	2	3	0.748262	3740--6588	SM d36:2|SM d22:1/14:1|SM(d22:1/14:1)	C41H81N2O6P		M+H
3676	1370.64	731.605	MS1 + MS2	2	3	0.810888	518941--813619	SM(d18:0/18:1(9Z))			M+H
3681	1375.36	732.554	MS1 + MS2	2	3	0.753265	438--735	PC 32:1	C40H78NO8P		M+H
3729	1362.35	744.554	MS1 + MS2	2	3	0.787912	10991--19182	PC 33:2	C41H78NO8P		M+H
3737	1437.04	746.604	MS1 + MS2	2	3	0.795448	182376--317725	plasmenyl-PC 34:0	C42H84NO7P		M+H
3769	1337.15	754.536	MS1 + MS2	2	3	0.727828	34802--60392	PC 34:4	C42H76NO8P		M+H
3772	1343.49	755.603	MS1 + MS2	2	3	0.752646	61444--106600	SM(d18:0/18:0)|SM 36:0	C41H85N2O6P		M+Na	HMDB0012087	C00550	7850654
3775	1351.55	756.553	MS1 + MS2	2	3	0.778282	46791--81370	PC 34:3	C42H78NO8P		M+H
3776	1409.04	756.55	MS1 + MS2	2	3	0.518397	386169--671967	PC(14:0/20:3(5Z,8Z,11Z))|PC(14:0/20:3(8Z,11Z,14Z))|PC(14:1(9Z)/20:2(11Z,14Z))|PC(16:0/18:3(6Z,9Z,12Z))|PC(16:0/18:3(9Z,12Z,15Z))|PC(16:1(9Z)/18:2(9Z,12Z))|PC(18:2(9Z,12Z)/16:1(9Z))|PC(18:3(6Z,9Z,12Z)/16:0)|PC(18:3(9Z,12Z,15Z)/16:0)|PC(20:2(11Z,14Z)/14:1(9Z))|PC(20:3(5Z,8Z,11Z)/14:0)|PC(20:3(8Z,11Z,14Z)/14:0)	C42H78NO8P		M+H	HMDB0007881|HMDB0007882|HMDB0007913|HMDB0007974|HMDB0007975|HMDB0008006|HMDB0008134|HMDB0008166|HMDB0008199|HMDB0008329|HMDB0008361|HMDB0008394	C00157	160779832|123060662|123060687|7983085|7983088|7983177|123060908|123060934|123060965|123061126|160779897|123061156
3810	1450.88	762.6	MS1 + MS2	2	3	0.773422	1717--2989	PC 34:0	C42H84NO8P		M+H
3819	1376.33	764.522	MS1 + MS2	2	3	0.441899	1575579--1192916	PE 38:6	C43H74NO8P		M+H
3828	1431.86	768.554	MS1 + MS2	2	3	0.562531	429430--747013	PC(15:0/20:4(5Z,8Z,11Z,14Z))|PC(15:0/20:4(8Z,11Z,14Z,17Z))|PC(20:4(5Z,8Z,11Z,14Z)/15:0)|PC(20:4(8Z,11Z,14Z,17Z)/15:0)|PE(16:0/22:4(7Z,10Z,13Z,16Z))|PE(16:1(9Z)/20:3(8Z,11Z,14Z))|PE(18:0/20:4(5Z,8Z,11Z,14Z))|PE(18:0/20:4(8Z,11Z,14Z,17Z))|PE(18:1(11Z)/20:3(5Z,8Z,11Z))|PE(18:1(11Z)/20:3(8Z,11Z,14Z))|PE(18:1(9Z)/20:3(5Z,8Z,11Z))|PE(18:1(9Z)/20:3(8Z,11Z,14Z))|PE(18:2(9Z,12Z)/20:2(11Z,14Z))|PE(18:3(6Z,…	C43H78NO8P		M+H	HMDB0007949|HMDB0007950|HMDB0008428|HMDB0008461|HMDB0008943|HMDB0008969|HMDB0009003|HMDB0009004|HMDB0009034|HMDB0009035|HMDB0009067|HMDB0009068|HMDB0009099|HMDB0009131|HMDB0009164|HMDB0009196|HMDB0009228|HMDB0009259|HMDB0009260|HMDB0009291|HMDB0009322|HMDB0009323|HMDB0009355|HMDB0009356|HMDB0009387|HMDB0009420|HMDB0009583	C00157|C00350	123060712|123061189|123061894|123061917|123061945|123061973|123062003|123062101|123062102|123062130|123062160|123062189|123062354|14714077|14714079|14714076|14714075
3829	1361.85	768.553	MS1 + MS2	2	3	0.761925	7215--12530	PC 35:4	C43H78NO8P		M+H
3830	1400.54	768.588	MS1 + MS2	2	3	0.777175	371619--646637	plasmenyl-PC 34:0	C42H84NO7P		M+Na
3847	1409.27	772.583	MS1 + MS2	2	3	0.736664	9994--17408	PC 35:2	C43H82NO8P		M+H
3849	1447.41	772.618	MS1 + MS2	2	3	0.797851	62856--109082	plasmenyl-PC 36:1	C44H86NO7P		M+H
3855	1438.85	774.598	MS1 + MS2	2	3	0.780097	5381--9458	PC 35:1	C43H84NO8P		M+H
3864	1366.8	776.579	MS1 + MS2	2	3	0.770651	9175--15971	SM d38:3|SM d26:2/12:1|SM(d26:2/12:1)	C43H83N2O6P		M+Na
3875	1326.23	778.537	MS1 + MS2	2	3	0.756224	486--822	PC 36:6	C44H76NO8P		M+H
3881	1353.66	780.552	MS1 + MS2	2	3	0.753273	12788--22332	PC 36:5	C44H78NO8P		M+H
3884	1103.52	781.468	MS1 + MS2	2	2	0.701013	436866--759069	Carnosifloside I	C42H68O13	109985-90-2	M+H		C08790
3905	1448.78	785.651	MS1 + MS2	2	3	0.813841	80576--140006	SM d40:2|SM d23:2/17:0|SM(d23:2/17:0)	C45H89N2O6P		M+H
3923	1459.77	788.615	MS1 + MS2	2	3	0.768036	11929--20803	PC 36:1	C44H86NO8P		M+H
3932	1391.95	790.572	MS1 + MS2	2	3	0.781756	220208--383683	plasmenyl-PC 36:3	C44H82NO7P		M+Na
3946	1392.5	792.589	MS1 + MS2	2	3	0.762708	57436--99679	plasmenyl-PC 36:2	C44H84NO7P		M+Na
3947	1350.73	792.552	MS1 + MS2	2	3	0.762166	14954--26097	PC 37:6	C45H78NO8P		M+H
3954	1444.44	794.604	MS1 + MS2	2	3	0.795214	99566--172998	plasmenyl-PC 36:1	C44H86NO7P		M+Na
3955	1413.13	794.604	MS1 + MS2	2	3	0.782688	133878--233208	plasmenyl-PC 36:1	C44H86NO7P		M+Na
3965	1407.75	796.584	MS1 + MS2	2	3	0.76442	27365--47397	PC 37:4	C45H82NO8P		M+H
3966	1445.71	796.62	MS1 + MS2	2	3	0.779549	14428--25163	plasmenyl-PC 36:0	C44H88NO7P		M+Na
3974	1422.48	798.598	MS1 + MS2	2	3	0.655401	34410--59778	PC 37:3	C45H84NO8P		M+H
3979	1453.55	799.668	MS1 + MS2	2	3	0.771109	3050--5330	SM d41:2|SM d15:2/26:0|SM(d15:2/26:0)	C46H91N2O6P		M+H
3983	1353.92	802.535	MS1 + MS2	2	3	0.415948	297899--518759	PC(18:3(6Z,9Z,12Z)/20:5(5Z,8Z,11Z,14Z,17Z))|PC(18:3(9Z,12Z,15Z)/20:5(5Z,8Z,11Z,14Z,17Z))|PC(18:4(6Z,9Z,12Z,15Z)/20:4(5Z,8Z,11Z,14Z))|PC(18:4(6Z,9Z,12Z,15Z)/20:4(8Z,11Z,14Z,17Z))|PC(20:4(5Z,8Z,11Z,14Z)/18:4(6Z,9Z,12Z,15Z))|PC(20:4(8Z,11Z,14Z,17Z)/18:4(6Z,9Z,12Z,15Z))|PC(20:5(5Z,8Z,11Z,14Z,17Z)/18:3(6Z,9Z,12Z))|PC(20:5(5Z,8Z,11Z,14Z,17Z)/18:3(9Z,12Z,15Z))	C46H76NO8P		M+H	HMDB0008182|HMDB0008215|HMDB0008246|HMDB0008247|HMDB0008437|HMDB0008470|HMDB0008501|HMDB0008502	C00157	123060952|123060981|123061011|123061200|123061227|123061228
3990	1383.18	804.549	MS1 + MS2	2	3	0.432386	874672--996152	PC(18:2(9Z,12Z)/20:5(5Z,8Z,11Z,14Z,17Z))[U]	C46H78NO8P		M+H
3993	1338.75	804.551	MS1 + MS2	2	3	0.753579	18842--32821	PC 38:7	C46H78NO8P		M+H
3998	1373.37	806.567	MS1 + MS2	2	3	0.757384	9428--16443	PC 38:6	C46H80NO8P		M+H
4004	1758.89	806.568	MS1 + MS2	2	3	0.756817	40206--69810	PC 38:6|PC(16:0/22:6(4E,7E,10E,13E,16E,19E))	C46H80NO8P		M+H			7983137
4011	1395.9	808.581	MS1 + MS2	2	3	0.785281	5798--10180	PC 38:5	C46H82NO8P		M+H
4014	1155.16	809.499	MS1 + MS2	2	3	0.80235	202149--352069	Hebevinoside I	C44H72O13	87396-30-3	M+H	HMDB0035312
4024	1402.05	810.652	MS1 + MS2	2	3	0.697277	24261--42032	SM d40:0|SM d22:0/18:0|SM(d22:0/18:0)	C45H93N2O6P		M+Na
4029	1442.61	811.666	MS1 + MS2	2	3	0.764231	24260--42028	SM 40:0	C45H93N2O6P		M+Na
4034	1508.16	813.682	MS1 + MS2	2	3	0.80789	17065--29807	SM d42:2|SM d20:0/22:2|SM(d20:0/22:2)	C47H93N2O6P		M+H
4035	1472.39	813.682	MS1 + MS2	2	3	0.799791	61290--106314	SM d42:2|SM d26:2/16:0|SM(d26:2/16:0)	C47H93N2O6P		M+H
4037	1757.2	813.682	MS1 + MS2	2	3	0.799005	65716--114019	SM d42:2|SM d26:1/16:1|SM(d26:1/16:1)	C47H93N2O6P		M+H
4038	1463.95	814.628	MS1 + MS2	2	3	0.759261	17--20	PC 38:2	C46H88NO8P		M+H
4054	1402.09	818.602	MS1 + MS2	2	3	0.771223	113221--197109	plasmenyl-PC 38:3	C46H86NO7P		M+Na
4064	1434.88	820.618	MS1 + MS2	2	3	0.774586	13299--23242	plasmenyl-PC 38:2	C46H88NO7P		M+Na
4072	1450.25	822.633	MS1 + MS2	2	3	0.77024	231407--402922	plasmenyl-PC 38:1	C46H90NO7P		M+Na
4076	1446.77	824.612	MS1 + MS2	2	3	0.771803	26875--46569	PC 39:4	C47H86NO8P		M+H
4085	1373.63	828.549	MS1 + MS2	2	3	0.441343	223235--388906	PC(18:3(6Z,9Z,12Z)/22:6(4Z,7Z,10Z,13Z,16Z,19Z))|PC(18:3(9Z,12Z,15Z)/22:6(4Z,7Z,10Z,13Z,16Z,19Z))|PC(18:4(6Z,9Z,12Z,15Z)/22:5(4Z,7Z,10Z,13Z,16Z))|PC(18:4(6Z,9Z,12Z,15Z)/22:5(7Z,10Z,13Z,16Z,19Z))|PC(20:4(5Z,8Z,11Z,14Z)/20:5(5Z,8Z,11Z,14Z,17Z))|PC(20:4(8Z,11Z,14Z,17Z)/20:5(5Z,8Z,11Z,14Z,17Z))|PC(20:5(5Z,8Z,11Z,14Z,17Z)/20:4(5Z,8Z,11Z,14Z))|PC(20:5(5Z,8Z,11Z,14Z,17Z)/20:4(8Z,11Z,14Z,17Z))|PC(22:5(4Z,…	C48H78NO8P		M+H	HMDB0008189|HMDB0008222|HMDB0008253|HMDB0008254|HMDB0008445|HMDB0008478|HMDB0008509|HMDB0008510|HMDB0008667|HMDB0008700|HMDB0008731|HMDB0008732	C00157	123060958|123060987|123061207|123061236|123061398|123061399
4092	1357.3	830.568	MS1 + MS2	2	3	0.752893	152--235	PC 40:8	C48H80NO8P		M+H
4093	1395.28	830.563	MS1 + MS2	2	3	0.458335	875632--996234	PC(20:4(5E,8E,11E,14E)/20:4(5E,8E,11E,14E))	C48H80NO8P		M+H
4112	1402.75	834.597	MS1 + MS2	2	3	0.770668	10699--18699	PC 40:6	C48H84NO8P		M+H
4116	1757.97	834.598	MS1 + MS2	2	3	0.799979	10183--17746	PC 40:6	C48H84NO8P		M+H
4117	1441.64	834.597	MS1 + MS2	2	3	0.515382	457937--779038	PC(18:0/22:6(4Z,7Z,10Z,13Z,16Z,19Z))|PC(18:1(11Z)/22:5(4Z,7Z,10Z,13Z,16Z))|PC(18:1(11Z)/22:5(7Z,10Z,13Z,16Z,19Z))|PC(18:1(9Z)/22:5(4Z,7Z,10Z,13Z,16Z))|PC(18:1(9Z)/22:5(7Z,10Z,13Z,16Z,19Z))|PC(18:2(9Z,12Z)/22:4(7Z,10Z,13Z,16Z))|PC(18:4(6Z,9Z,12Z,15Z)/22:2(13Z,16Z))|PC(20:1(11Z)/20:5(5Z,8Z,11Z,14Z,17Z))|PC(20:2(11Z,14Z)/20:4(5Z,8Z,11Z,14Z))|PC(20:2(11Z,14Z)/20:4(8Z,11Z,14Z,17Z))|PC(20:3(5Z,8Z,11Z)/…	C48H84NO8P		M+H	HMDB0008057|HMDB0008088|HMDB0008089|HMDB0008121|HMDB0008122|HMDB0008153|HMDB0008251|HMDB0008314|HMDB0008345|HMDB0008346|HMDB0008376|HMDB0008377|HMDB0008408|HMDB0008409|HMDB0008440|HMDB0008473|HMDB0008505|HMDB0008601|HMDB0008631|HMDB0008662|HMDB0008663|HMDB0008695|HMDB0008696|HMDB0008727	C00157	7983308|7983333|123060927|123061016|123061116|123061146|123061176|123061205|123061233|123061339|123061367|123061395
4118	1416.73	834.597	MS1 + MS2	2	3	0.759212	15229--26546	PC 40:6	C48H84NO8P		M+H
4129	1443.93	836.613	MS1 + MS2	2	3	0.776851	4305--7554	PC 40:5	C48H86NO8P		M+H
4133	1454.32	838.63	MS1 + MS2	2	3	0.762697	19746--34345	PC 40:4	C48H88NO8P		M+H
4154	1456.91	848.649	MS1 + MS2	2	3	0.800061	239679--417123	plasmenyl-PC 40:2	C48H92NO7P		M+Na
4161	1487.23	850.665	MS1 + MS2	2	3	0.790471	115162--200569	plasmenyl-PC 40:1	C48H94NO7P		M+Na
4165	1347.98	854.567	MS1 + MS2	2	3	0.767284	72900--126557	PC 42:10	C50H80NO8P		M+H
4176	1327.17	862.621	MS1 + MS2	2	3	0.795602	519522--814195	Lactosylceramide(18:1/16:0)			M+H
4188	1492.8	876.682	MS1 + MS2	2	3	0.80184	114251--198987	plasmenyl-PC 42:2	C50H96NO7P		M+Na

## Sheet: negative mode
Annotation results in positive ion mode
id	Corrected tR(s)	m/z(Da)	Data Used	Metabolites Level	Databases Level	Score(Final)	Library Type	Library ID	English Name	Molecular Formula	CAS No.	Adducts	HMDB ID	KEGG ID	PubChem CID
31	89.0113	103.039	MS1 + MS2	2	1	0.957865	Standards database	442998--1612	α-Hydroxyisobutyric acid	C4H8O3	594-61-6	M-H	HMDB0000729	C21297
59	323.433	107.049	MS1 + MS2	2	1	0.511117	Standards database	255071--796	m-Cresol	C7H8O	108-39-4	M-H	HMDB0002048	C01467
79	377.833	113.023	MS1 + MS2	2	2	1	KEGG database	209267--364403	Methimazole (USP)|Thiamazole (JP17/INN)|Tapazole (TN)|Thiamazole|Methimazole|2-Mercapto-1-methylimidazole|3-methyl-1H-imidazole-2-thione	C4H6N2S	60-56-0	M-H	HMDB0014901	C07190|D00401	1349907|7847467|9399
117	116.975	115.039	MS1 + MS2	2	1	0.990744	Standards database	3000049--2583	3-Methyl-2-Oxobutanoic acid	C5H8O3	759-05-7	M-H	HMDB0000019	C00141
172	195.42	117.054	MS1 + MS2	2	1	0.989896	Standards database	157456--496	2-Hydroxy-3-methylbutyric acid	C5H10O3	4026-18-0	M-H	HMDB0000407
174	117.306	117.054	MS1 + MS2	2	1	0.930004	Standards database	129838--420	2-Hydroxy-2-methylbutyric acid	C5H10O3	3739-30-8	M-H	HMDB0001987
175	68.0102	117.018	MS1 + MS2	2	3	0.997767	Integrated database	535565--822555	Succinic acid		623158-99-6	M-H			1110
181	41.6224	118.05	MS1 + MS2	2	1	0.804025	Standards database	453532--2276	Dl-Threonine	C4H9NO3	72-19-5	M-H	HMDB0000167	C00188|C00188|D00041
185	1422.71	118.926	MS1 + MS2	2	3	1	Integrated database	218574--380931	Dichlorodifluoromethane (NF)|Dichlorodifluoromethane|DICHLORODIFLUOROMETHANE	CCl2F2	75-71-8	M-H	HMDB0029570		6391|17397877
199	47.4518	119.034	MS1 + MS2	2	1	0.309387	Standards database	85294--267	Purine	C5H4N4	120-73-0	M-H	HMDB0001366	C15587
211	30.5054	121.028	MS1 + MS2	2	1	0.5	Standards database	357228--1052	Benzoic acid	C7H6O2	65-85-0	M-H	HMDB0001870	C00180|C00539|C00180|C03096|C13403|D00038|D00675|D02409|D02294|D02277
212	297.309	121.028	MS1 + MS2	2	1	0.481	Standards database	457242--2441	Nicotinamide	C6H6N2O	98-92-0	M-H	HMDB0001406	C00153|C00153|D00036
228	42.1848	124.006	MS1 + MS2	2	1	0.438829	Standards database	451330--2120	1-Aminoethylphosphonic Acid	C2H8NO3P	60687-36-7	M-H
236	413.005	125.096	MS1 + MS2	2	2	0.508546	KEGG database	447367--768818	Sulcatone|Methylheptenone|6-Methylhept-5-en-2-one|6-Methyl-5-hepten-2-one|methylheptenone|6-methyl-5-Hepten-2-one|6-METHYL-5-HEPTEN-2-ONE	C8H14O	110-93-0|409-02-9	M-H	HMDB0035915	C07287	9862|9496
257	51.2223	128.034	MS1 + MS2	2	1	1	Standards database	3000021--2526	L-Glutamic acid	C5H9NO4	56-86-0	M-H2O-H	HMDB0000148	C00025
260	121.804	129.054	MS1 + MS2	2	3	1	Integrated database	1923719--1520058	Ketoleucine	C6H10O3		M-H
261	275.906	129.054	MS1 + MS2	2	1	0.537067	Standards database	378041--1117	2-Ketohexanoic acid /2-oxohexanoic acid	C6H10O3	2492-75-3	M-H	HMDB0001864	C00902
262	249.914	129.054	MS1 + MS2	2	3	0.531519	Integrated database	1923312--1519652	4-Methyl-2-oxovaleric Acid	C6H10O3		M-H
263	323.887	129.054	MS1 + MS2	2	1	0.55306	Standards database	78836--250	3-Methyl-2-Oxovalerate	C6H10O3	1460-34-0	M-H	HMDB0000491	C03465
264	414.776	129.054	MS1 + MS2	2	2	0.323492	KEGG database	210048--365800	Adipate semialdehyde|Hexan-1-one-6-carboxylate|6-Oxohexanoate|6-Oxohexanoic acid|Hexanoic acid, 6-oxo-	C6H10O3	928-81-4	M-H	HMDB0012882	C06102	440918|8366
265	455.287	129.054	MS1 + MS2	2	3	0.418427	Integrated database	238507--415115	2-Methyl-3-ketovaleric acid	C6H10O3	14925-93-0	M-H	HMDB0000408		189028
266	380.154	129.054	MS1 + MS2	2	1	0.315455	Standards database	455110--2340	4-Methyl-2-Oxovaleric acid	C6H10O3	816-66-0	M-H	HMDB0000695	C00233
267	480.256	129.054	MS1 + MS2	2	2	0.305718	KEGG database	447716--769147	3-Oxohexanoic acid|3-Oxohexanoate|3-keto-n-caproic acid	C6H10O3	4380-91-0	M-H	HMDB0010717	C02122	5201|439658
269	361.006	129.054	MS1 + MS2	2	1	0.644209	Standards database	448967--1947	(±)-3-Methyl-2-oxovaleric acid	C6H10O3	51829-07-3	M-H
273	72.5515	130.05	MS1 + MS2	2	1	0.5	Standards database	447637--1867	trans-3-Hydroxy-L-proline	C5H9NO3		M-H	HMDB0002113	C04397
284	95.1456	131.034	MS1 + MS2	2	1	0.851708	Standards database	364300--1074	2-Methylsuccinic acid	C5H8O4	498-21-5	M-H
286	317.643	131.07	MS1 + MS2	2	1	0.928131	Standards database	56116--180	6-Hydroxyhexanoic acid	C6H12O3	1191-25-9	M-H	HMDB0012843	C06103
291	42.8262	132.029	MS1 + MS2	2	1	0.882987	Standards database	451582--2136	Dl-Aspartic acid	C4H7NO4	617-45-8	M-H
296	1169.86	132.922	MS1 + MS2	2	3	0.444662	Integrated database	127951--222949	3H-1,2-Dithiole-3-thione|1,2-Dithiol-3-thione	C3H2S3	534-25-8	M-H	HMDB0035702		68296
332	62.4632	135.03	MS1 + MS2	2	1	0.901523	Standards database	452816--2219	Hypoxanthine	C5H4N4O	68-94-0	M-H	HMDB0000157	C00262
337	43.5463	135.029	MS1 + MS2	2	3	1	Integrated database	179473--312708	Allopurinol (JP17/USP/INN)|Zyloprim (TN)|Allopurinol|allopurinol|1,2-dihydropyrazolo[3,4-d]pyrimidin-4-one	C5H4N4O	315-30-0	M-H	HMDB0014581	D00224|C06816	7847291|2094
368	417.602	138.018	MS1 + MS2	2	1	0.802642	Standards database	262557--817	3-Nitrophenol	C6H5NO3	554-84-7	M-H		C14418
383	324.643	141.091	MS1 + MS2	2	1	0.874738	Standards database	442241--1588	2-Octenoic acid	C8H14O2	1871-67-6	M-H	HMDB0001568
406	479.785	143.107	MS1 + MS2	2	1	1	Standards database	159384--513	2-Propylpentanoic acid	C8H16O2	99-66-1	M-H	HMDB0001877	C07185|D00399
415	241.716	144.044	MS1 + MS2	2	1	0.483816	Standards database	209519--653	4-Hydroxyquinoline	C9H7NO	611-36-9	M-H		C06343
417	79.221	144.065	MS1 + MS2	2	2	0.54808	KEGG database	442490--764038	(S)-5-Amino-3-oxohexanoic acid|(S)-5-Amino-3-oxohexanoate|3-oxo-5S-amino-hexanoic acid	C6H11NO3	19355-90-9	M-H	HMDB0012131	C03656	440077|6434
438	185.856	145.05	MS1 + MS2	2	1	0.762167	Standards database	374592--1101	2-Methylglutaric acid	C6H10O4	617-62-9	M-H	HMDB0000422
455	42.7053	146.045	MS1 + MS2	2	1	0.895835	Standards database	3000037--2557	Dl-Glutamic acid	C5H9NO4	617-65-2	M-H
493	393.978	151.039	MS1 + MS2	2	1	0.882947	Standards database	107762--322	Phenoxyacetic acid	C8H8O3	122-59-8	M-H	HMDB0031609	C02181
494	303.59	151.039	MS1 + MS2	2	1	0.709442	Standards database	451513--2129	2-Hydroxyphenylacetic acid	C8H8O3	614-75-5	M-H	HMDB0000669	C05852
498	62.2149	151.025	MS1 + MS2	2	1	0.456504	Standards database	33653--118	Oxypurinol	C5H4N4O2	2465-59-0	M-H	HMDB0000786	C07599
518	40.0619	154.061	MS1 + MS2	2	1	0.72564	Standards database	24464--81	L-Histidine	C6H9N3O2	71-00-1	M-H	HMDB0000177	C00135
547	277.863	159.065	MS1 + MS2	2	2	0.997284	KEGG database	258785--450230	Hydralazine|Hydralazine (INN)|Hidral (TN)	C8H8N4	86-54-4	M-H	HMDB0015400	C07040	9252|96024737|3637
550	138.003	159.065	MS1 + MS2	2	3	0.82795	Integrated database	138671--241434	Propylene glycol diacetate|Propyleneglycol diacetate|PROPYLENE GLYCOL DIACETATE|PROPYLENEGLYCOL DIACETATE	C7H12O4	623-84-7	M-H	HMDB0041605		12198|47207297
559	62.6461	160.06	MS1 + MS2	2	1	0.5869	Standards database	196315--629	D-2-Aminoadipic acid	C6H11NO4	7620-28-2	M-H
570	74.5363	161.044	MS1 + MS2	2	1	0.72863	Standards database	165839--532	3-Hydroxy-3-Methylpentanedioic acid	C6H10O5	503-49-1	M-H	HMDB0000355	C03761
574	120.654	161.044	MS1 + MS2	2	1	0.339413	Standards database	293971--876	1,6-Anhydro-β-D-Glucopyranose	C6H10O5	498-07-7	M-H	HMDB0000640
579	1138.02	161.912	MS1 + MS2	2	2	0.458295	KEGG database	401406--698315	Trichloroacetate|Trichloroacetic acid|TCA|Acido tricloroacetico (TN)	C2HCl3O2		M-H	HMDB0042048	C11150	13332|96025317|6421
597	115.087	164.07	MS1 + MS2	2	1	0.572145	Standards database	452697--2208	D-Phenylalanine	C9H11NO2	673-06-3	M-H		C02265
607	351.304	165.055	MS1 + MS2	2	1	0.542819	Standards database	162890--520	3-(4-Hydroxyphenyl)-propionic acid	C9H10O3	501-97-3	M-H	HMDB0002199	C01744
610	381.763	165.055	MS1 + MS2	2	1	0.630178	Standards database	448405--1908	3-(2-Hydroxyphenyl)-propionic acid	C9H10O3	495-78-3	M-H	HMDB0033752	C01198
621	62.0035	167.02	MS1 + MS2	2	3	0.459159	Integrated database	439008--760974	Methylthiobenzoic acid	C8H8O2S	13205-48-6	M-H
624	342.098	167.028	MS1 + MS2	2	3	1	Integrated database	1923302--1519642	3,4-Dihydroxyphenylacetic acid	C8H8O4		M-H
627	46.9252	167.02	MS1 + MS2	2	1	0.940566	Standards database	109284--333	Uric acid	C5H4N4O3	69-93-2	M-H	HMDB0000289	C00366
661	370.522	171.065	MS1 + MS2	2	3	0.907686	Integrated database	218779--381271	1,4-Cyclohexanedicarboxylic acid	C8H12O4		M-H			14106
662	89.714	171.027	MS1 + MS2	2	1	0.457112	Standards database	445196--1725	3-Dehydroshikimic acid	C7H8O5	2922-42-1	M-H		C02637
674	213.65	172.99	MS1 + MS2	2	2	0.88548	KEGG database	456774--777775	Aryl sulfate|Phenol sulfate|Phenylsulfate|Phenol sulphate|Phenyl sulfate	C6H6O4S	937-34-8	M-H	HMDB0060015	C00850|C02180	4107|5252|74426
676	348.705	173.081	MS1 + MS2	2	1	0.876658	Standards database	295442--879	Suberic acid	C8H14O4	505-48-6	M-H	HMDB0000893	C08278
741	110.325	177.022	MS1 + MS2	2	2	0.325532	KEGG database	173152--301533	5,7-Dihydroxychromone|5,7-Dihydroxy-4H-1-benzopyran-4-one	C9H6O4	31721-94-5	M-H	HMDB0032950	C09001	5281343|11193
749	277.809	178.05	MS1 + MS2	2	1	0.658221	Standards database	228365--708	Hippuric acid	C9H9NO3	495-69-2	M-H	HMDB0000714	C01586|C01586|D00855
764	41.8742	179.055	MS1 + MS2	2	1	0.67733	Standards database	455868--2366	D-Tagatose	C6H12O6	87-81-0	M-H		C00795
781	37.7652	180.972	MS1 + MS2	2	2	1	KEGG database	445423--766922	Succimer|meso-2,3-Dimercaptosuccinic acid|Succimer (USAN/INN)|meso-Dimercaptosuccinic acid|Chemet (TN)|2,3-Dimercaptobutanedioic acid	C4H6O4S2	304-55-2	M-H	HMDB0014706	C07598	9800|7847638|9354
786	212.357	181.05	MS1 + MS2	2	1	0.553175	Standards database	78501--246	Dl-P-Hydroxyphenyl lactic acid	C9H10O4	6482-98-0	M-H
787	81.7687	181.036	MS1 + MS2	2	1	0.729369	Standards database	225846--695	1-Methyluric Acid	C6H6N4O3	708-79-2	M-H	HMDB0003099	C16359
792	76.3642	182.045	MS1 + MS2	2	1	0.449602	Standards database	33209--110	4-Pyridoxic acid	C8H9NO4	82-82-6	M-H	HMDB0000017	C00847
801	328.621	183.029	MS1 + MS2	2	3	0.40823	Integrated database	298658--520030	4-O-Methylgallic acid|Benzoic acid, 3,5-dihydroxy-4-methoxy-	C8H8O5		M-H	HMDB0013198		78016
803	269.286	183.029	MS1 + MS2	2	3	0.712145	Integrated database	1923394--1519734	Methylgallate	C8H8O5		M-H
823	249.912	185.081	MS1 + MS2	2	3	0.846926	Integrated database	270794--471223	1-Carboxycyclohexaneacetic acid|Gabapentin Related Compound E|1-(carboxymethyl)cyclohexanecarboxylic acid|1-(carboxymethyl)cyclohexane-1-carboxylic acid	C9H14O4	67950-95-2	M-H			260003
827	597.536	185.117	MS1 + MS2	2	2	0.388219	KEGG database	450166--771594	Epomediol|2,6-Dihydroxycineol|exo,exo-1,8-Epoxy-p-menthane-2,6-diol	C10H18O3	56084-15-2|38223-98-2	M-H	HMDB0041376	C17620	115056|96023964
859	192.427	187.097	MS1 + MS2	2	2	1	KEGG database	324221--564729	Antipyrine|Phenazone|Antipyrine (JP17/USP)|Phenazone (INN)|antipyrine|Phenazone / antipyrine|ANTIPYRINE|1,5-DIMETHYL-2-PHENYL-1,2-DIHYDRO-3H-PYRAZOL-3-ONE|1,5-dimethyl-2-phenyl-3-pyrazolone|1,5-Dimethyl-2-phenylpyrazol-3-one|2,3-DIMETHYL-1-PHENYL-3-PYRAZOLINE-5-ONE	C11H12N2O	60-80-0	M-H	HMDB0015503	C13244|D01776	2206|585988|7848839
862	376.134	187.097	MS1 + MS2	2	1	0.56868	Standards database	438221--1420	Azelaic acid	C9H16O4	123-99-9	M-H	HMDB0000784	C08261
863	347.636	187.097	MS1 + MS2	2	3	0.982431	Integrated database	1918717--1516912	AZELAIC ACID	C9H16O4		M-H
865	106.578	187.061	MS1 + MS2	2	3	0.636117	Integrated database	463477--788787	Tetrahydro-2,5-furan-diacetic acid	C8H12O5		M-H	HMDB0059767		13220191
869	582.959	187.133	MS1 + MS2	2	1	0.888774	Standards database	397642--1171	10-Hydroxydecanoic Acid	C10H20O3	1679-53-4	M-H		C02774
870	282.509	187.097	MS1 + MS2	2	3	0.452806	Integrated database	228855--398589	3-Methylsuberic acid|3-Methylsubericacid	C9H16O4		M-H	HMDB0059783		12346696
873	260.826	187.097	MS1 + MS2	2	3	0.571643	Integrated database	293383--510814	2,4-Dimethylpimelic acid	C9H16O4		M-H	HMDB0059760		543862
897	250.908	189.076	MS1 + MS2	2	3	0.657181	Integrated database	453733--775091	3-Hydroxysuberic acid|3-hydroxy-suberic acid	C8H14O5	73141-47-6	M-H	HMDB0000325		22328017
904	158.684	189.076	MS1 + MS2	2	3	0.536006	Integrated database	203996--355317	6-Hydroxy-1H-indole-3-acetamide	C10H10N2O2	192184-73-9	M-H	HMDB0031173		286538
907	65.3318	189.04	MS1 + MS2	2	3	1	Integrated database	252944--440100	Nitroxoline (INN)|Nitroxoline (TN)|Nitroxoline	C9H6N2O3	4008-48-4	M-H	HMDB0015491		19910|51091583
924	47.4705	191.019	MS1 + MS2	2	1	0.769578	Standards database	97846--290	Citric acid	C6H8O7	77-92-9	M-H	HMDB0000094	C00158|D00037|D00962|D00966|D00967|D01936|D01992|D01994|D02023|D02120|D02127|D02464|D02877|D03854|D03450|D03405|D03265|D03184|D03128|D00845|D00803|D00774|C12649|D02229|D01781|D01706|D01650|D01576|D01490|D01439|D01435|D01399|D01260|D01232|D01222|D00933
925	62.2791	191.019	MS1 + MS2	2	1	0.551891	Standards database	177608--563	Isocitric acid	C6H8O7	1637-73-6	M-H
927	479.714	191.111	MS1 + MS2	2	2	0.891555	KEGG database	447473--768912	Tocainide|Tocainide (USAN/INN)	C11H16N2O	41708-72-9	M-H	HMDB0015189	C07142	9351|47207830|38945
966	568.484	195.102	MS1 + MS2	2	3	0.440742	Integrated database	84829--147543	Haematommic Acid	C9H8O5		M-H
1076	148.79	201.076	MS1 + MS2	2	2	0.941442	KEGG database	438701--760731	Pyrene|PYRENE	C16H10	129-00-0	M-H	HMDB0042002	C14335	17395335|31423
1077	472.566	201.113	MS1 + MS2	2	3	0.99484	Integrated database	1918901--1517074	Sebacic acid	C10H18O4		M-H
1082	53.7189	201.037	MS1 + MS2	2	2	0.389254	KEGG database	149724--260908	Chlorphenesin	C9H11ClO3	104-29-0	M-H	HMDB0014994	C07928	7697|10130
1083	179.99	201.076	MS1 + MS2	2	2	0.469082	KEGG database	326432--568619	Metamitron|Goltix|4-amino-3-methyl-6-phenyl-1,2,4-triazin-5-one|4-Amino-3-methyl-6-phenyl-1,2,4-triazin-5-one	C10H10N4O	41394-05-2	M-H		C10930	13113|38854
1084	649.197	201.149	MS1 + MS2	2	3	0.511514	Integrated database	262484--456650	3-Hydroxynonyl acetate	C11H22O3	60826-15-5	M-H	HMDB0032443		234237
1085	336.393	201.113	MS1 + MS2	2	1	0.876971	Standards database	437020--1344	Sebacate	C10H18O4	111-20-6	M-H	HMDB0000792	C08277
1086	411.98	201.022	MS1 + MS2	2	3	0.622699	Integrated database	463951--789609	3-ethylphenyl Sulfate	C8H10O4S		M-H	HMDB0062721		86290012
1113	249.887	203.092	MS1 + MS2	2	1	0.518583	Standards database	3000013--2511	L-Tryptophan	C11H12N2O2	73-22-3	M-H	HMDB0000929	C00078
1117	206.337	203.082	MS1 + MS2	2	1	0.964488	Standards database	229078--711	D(+)-Tryptophan	C11H12N2O2	153-94-6	M-H	HMDB0013609	C00525
1130	370.465	204.066	MS1 + MS2	2	1	0.34032	Standards database	446259--1787	5-Methoxyindole-3-acetic acid	C11H11NO3	3471-31-6	M-H	HMDB0004096	C05660
1219	380.454	211.097	MS1 + MS2	2	3	0.411777	Integrated database	463472--788777	3,4-Methyleneazelaic acid	C11H16O4		M-H	HMDB0059744
1222	249.952	212.001	MS1 + MS2	2	1	0.68012	Standards database	444646--1694	Indoxyl sulfate	C8H7NO4S	2642-37-7	M-H
1322	312.231	217.108	MS1 + MS2	2	2	0.429427	KEGG database	449193--770659	Abrine|L-Abrine|N-Methyl-L-tryptophane	C12H14N2O2	526-31-8	M-H		C02983	914|160511|5892
1324	347.655	217.108	MS1 + MS2	2	2	0.996028	KEGG database	438390--760444	Primidone|5-Phenyl-5-ethyl-Hexahydropyrimidine-4,6-dione|Primidone (JP17/USP/INN)|Mysoline (TN)|5-ethyl-5-phenyl-1,3-diazinane-4,6-dione|5-Ethyl-5-phenyl-1,3-diazinane-4,6-dione|Primaclone	C12H14N2O2	125-33-7	M-H	HMDB0014932	C07371	9575|7847540|4909
1329	42.8643	217.029	MS1 + MS2	2	3	0.446535	Integrated database	339844--591761	4,4`-Thiodiphenol|4-(4-hydroxyphenyl)sulfanylphenol	C12H10O2S	2664-63-3	M-H			17570
1365	92.9004	219.087	MS1 + MS2	2	1	0.324577	Standards database	3000047--2579	5-Hydroxytryptophan	C11H12N2O3		M-H	HMDB0000472	C00643
1414	517.041	224.061	MS1 + MS2	2	2	1	KEGG database	436119--758394	Ancitabin hydrochloride|Cyclocytidine|Ancitabine hydrochloride (JAN)	C9H11N3O4. HCl	10212-25-6	M-H		C13112	585176|7848714
1493	581.237	229.144	MS1 + MS2	2	1	0.610202	Standards database	292922--873	Dodecanedioic aicd	C12H22O4	693-23-2	M-H	HMDB0000623	C02678
1508	330.204	230.14	MS1 + MS2	2	2	0.725643	KEGG database	255793--444996	Aminopyrine|4-Dimethylaminoantipyrine|Aminopyrine (JAN)|Aminophenazone (INN)|Aminophenazone|Dimethylaminophenazone|AMINOPYRIN|AMINOPYRINE|Amidopyrine|4-(dimethylamino)-1,5-dimethyl-2-phenyl-3-pyrazolin-3-one|Aminopyrin|4-(Dimethylamino)-1,5-dimethyl-2-phenylpyrazol-3-one	C13H17N3O	58-15-1	M-H	HMDB0015493	C07539|D00556	9742|7847622|6009
1514	413.89	231.051	MS1 + MS2	2	3	0.732064	Integrated database	437553--759711	Sampangine	C15H8N2O	116664-93-8	M-H	HMDB0034291		387195
1533	182.588	232.028	MS1 + MS2	2	1	0.878846	Standards database	452881--2224	Sulbactam	C8H11NO5S	68373-14-8	M-H		C07770
1549	286.926	233.103	MS1 + MS2	2	1	0.310675	Standards database	441455--1555	Geranyl monophosphate	C10H19O4P	16750-99-5	M-H
1638	249.001	239.049	MS1 + MS2	2	3	0.799488	Integrated database	8733--15188	2-Hydroxyphenanzine-1-Carboxylic acid|2-Hydroxyphenazine-1-carboxylic acid|2-oxo-10H-phenazine-1-carboxylic acid	C13H8N2O3	4075-25-6	M-H			77692
1642	702.523	239.128	MS1 + MS2	2	3	1	Integrated database	457347--778335	Imiquimod (JAN/USAN/INN)|Aldara (TN)|Zyclara (TN)|Imiquimod	C14H16N4	99011-02-6	M-H	HMDB0014862		57469|17396674
1724	61.8818	243.062	MS1 + MS2	2	1	0.901981	Standards database	450670--2070	Uridine	C9H12N2O6	58-96-8	M-H	HMDB0000296	C00299
1725	46.8997	243.062	MS1 + MS2	2	2	1	KEGG database	438886--760878	2,2'-Dihydroxy-4-methoxybenzophenone|Dioxybenzone|Dioxybenzone (USP/INN)|dioxybenzone	C14H12O4	131-53-3	M-H		C14283	17395283|17397938
1728	449.88	243.124	MS1 + MS2	2	2	0.62218	KEGG database	166013--289131	Etomidate|1-(1-Phenylethyl)-imidazole-5-carboxylic acid, ethyl ester|Etomidate (USAN/INN)|Amidate (TN)	C14H16N2O2	33125-97-2	M-H	HMDB0014437	C07522	667484|9725|7847614
1788	101.788	245.114	MS1 + MS2	2	2	0.355076	KEGG database	448990--770457	Ellipticine	C17H14N2	519-23-3	M-H		C09154	11346
1793	492.342	245.067	MS1 + MS2	2	2	0.997956	KEGG database	445507--767002	5'-Deoxy-5-fluorouridine|Doxifluridine|Doxifluridine (JP17/INN)|Furtulon (TN)	C9H11FN2O5		M-H	HMDB0060406	C12739	583128|7848372|18343
1795	43.3155	245.043	MS1 + MS2	2	2	0.392674	KEGG database	448210--769642	Isopimpinellin|5,8-Dimethoxypsoralen|ISOPIMPINELLIN	C13H10O5	482-27-9	M-H	HMDB0034312	C02162	68079|5238
1798	421.271	245.139	MS1 + MS2	2	3	0.478892	Integrated database	446222--767701	3-Hydroxydodecanedioic acid|3-hydroxy-dodecanedioic acid	C12H22O5	34574-69-1	M-H	HMDB0000413		16663321
1799	108.15	245.14	MS1 + MS2	2	2	0.350279	KEGG database	448303--769755	Hypaphorine|Lenticin	C14H18N2O2	487-58-1	M-H	HMDB0061115	C09213	42106|11404
1839	230.237	247.118	MS1 + MS2	2	3	0.421841	Integrated database	405759--705877	Valyl-Methionine	C10H20N2O3S		M-H	HMDB0029133
1845	472.802	247.083	MS1 + MS2	2	2	0.346673	KEGG database	463593--789014	1-Hydroxy-6-methoxypyrene|6-Methoxy-1-pyrenol	C17H12O2		M-H	HMDB0060321	C18261	103061443
1952	372.281	254.072	MS1 + MS2	2	1	0.389708	Standards database	455180--2344	2-Aminoflubendazole	C14H10FN3O	82050-13-3	M-H
1970	380.711	255.087	MS1 + MS2	2	2	1	KEGG database	453895--775258	Ketorolac|Ketorolac (INN)|Toradol (TN)|Ketorolac (tromethamine salt)|KETOROLAC|Toradol	C15H13NO3	74103-06-3|66635-83-4|74103-07-4	M-H	HMDB0014608	C07062	9274|96024794|3826
1982	43.6048	256.059	MS1 + MS2	2	1	0.870691	Standards database	129921--422	N-Acetyl-D-glucosamine	C8H15NO6	7512-17-6	M+Cl	HMDB0000215	C00140|C02711
2004	82.9933	257.078	MS1 + MS2	2	1	0.459106	Standards database	440219--1506	5-Methyluridine	C10H14N2O6	1463-10-1	M-H	HMDB0000884
2030	321.769	259.118	MS1 + MS2	2	3	0.790137	Integrated database	108211--188190	Diaveridine (USAN/INN)|Diaveridine|5-[(3,4-dimethoxyphenyl)methyl]pyrimidine-2,4-diamine	C13H16N4O2	5355-16-8	M-H			17397860|21453
2031	232.799	259.13	MS1 + MS2	2	1	0.75424	Standards database	150343--474	γ-Glu-Leu	C11H20N2O5	2566-39-4	M-H	HMDB0011171
2033	411.644	259.01	MS1 + MS2	2	2	0.983984	KEGG database	451291--772666	Cyclophosphamide|Cyclophosphamide (INN)|Cyclophosphamide (TN)|Cytoxan (TN)|N,N-bis(2-chloroethyl)-2-oxidanylidene-1,3,2$l^{5}-oxazaphosphinan-2-amine|N,N-Bis(2-chloroethyl)-2-oxo-1,3,2$l^{5}-oxazaphosphinan-2-amine	C7H15Cl2N2O2P	50-18-0|6055-19-2	M-H	HMDB0014672	C07888|D07760|C06933	10090|51092052|2907
2068	394.683	261.134	MS1 + MS2	2	2	0.443048	KEGG database	174770--304340	Methohexital|Methohexital (USP/INN)	C14H18N2O3	151-83-7	M-H	HMDB0014617	C07844	10046|47206715|9034
2127	812.48	265.148	MS1 + MS2	2	2	1	KEGG database	451077--772454	Procaterol hydrochloride|Lontermin|Procaterol hydrochloride (USAN)|Pro-Air (TN)	C16H22N2O3. HCl	59828-07-8	M-H		C13235	585979|7849462
2143	65.9099	267.074	MS1 + MS2	2	1	0.546413	Standards database	3000027--2537	Inosine	C10H12N4O5	58-63-9	M-H	HMDB0000195	C00294
2199	339.175	271.073	MS1 + MS2	2	3	0.994093	Integrated database	447574--769012	Nimustine (INN)|NIMUSTINE	C9H13ClN6O2	42471-28-3	M-H			96024963
2209	910.577	271.228	MS1 + MS2	2	3	0.949037	Integrated database	456675--777701	3-hydroxy-hexadecanoic acid	C16H32O3	928-17-6	M-H
2237	569.432	273.025	MS1 + MS2	2	3	1	Integrated database	315766--550061	Ensulizole (USP/INN)|Phenylbenzimidazole sulfonic acid|ensulizole|Phenylbenzimidazolesulfonic acid|27503-81-7|2-phenyl-3H-benzimidazol-1-ium-5-sulfonate|2-Phenyl-3H-benzimidazole-5-sulfonic acid	C13H10N2O3S	27503-81-7	M-H		D10005	33919|1712019|135626726
2287	201.246	276.101	MS1 + MS2	2	3	0.967658	Integrated database	224192--390557	Entecavir (INN)|Entecavir	C12H15N5O3	142217-69-4	M-H	HMDB0014585		153941|96024592
2440	772.096	285.207	MS1 + MS2	2	1	0.834517	Standards database	235684--729	Hexadecanedioic acid	C16H30O4	505-54-4	M-H	HMDB0000672	C19615|C08260
2469	521.417	287.123	MS1 + MS2	2	2	0.997455	KEGG database	440571--762261	SDS|Sodium lauryl sulfate|Sodium dodecyl sulfate|Sodium lauryl sulfate (JP17/NF)	C12H25O4S. Na	151-21-3	M-H		C11166	13348|7848108
2471	435.581	287.15	MS1 + MS2	2	3	0.466114	Integrated database	357048--621506	N-(3-Indolylacetyl)-L-isoleucine|Indole-3-acetyl-L-isoleucine|IAA-Ile|IAA-L-Ile|L-isoleucine, N-(1H-indol-3-ylacetyl)-|L-Isoleucine, N-(1H-indol-3-ylacetyl)- (9CI)	C16H20N2O3	57105-45-0	M-H
2578	255.491	293.114	MS1 + MS2	2	2	0.66483	KEGG database	36456--63322	Aspartame|Aspartame (NF/INN)|Asp-Phe methyl ester|(3S)-3-amino-4-[[(2S)-1-methoxy-1-oxo-3-phenylpropan-2-yl]amino]-4-oxobutanoic acid|3-amino-4-[(1-benzyl-2-keto-2-methoxy-ethyl)amino]-4-keto-butyric acid	C14H18N2O5	22839-47-0	M-H	HMDB0001894	C11045|D02381	13228|7849440|134601|2242
2582	673.655	293.176	MS1 + MS2	2	1	0.632436	Standards database	3000033--2547	D-Norvaline	C5H11NO2		2M+Hac-H
2591	295.376	294.102	MS1 + MS2	2	2	0.306825	KEGG database	463627--789082	Citalopram aldehyde	C18H14FNO2		M-H	HMDB0060462	C16612	51090938
2846	43.6778	308.099	MS1 + MS2	2	1	0.706703	Standards database	457470--2457	N-Acetylneuraminic acid	C11H19NO9	131-48-6	M-H		C00270|C19910
2903	356.277	311.14	MS1 + MS2	2	1	0.630581	Standards database	444481--1687	Phe-Phe	C18H20N2O3	2577-40-4	M-H	HMDB0013302
2905	895.605	311.169	MS1 + MS2	2	2	0.997466	KEGG database	449897--771367	Praziquantel|Praziquantel (JAN/USP/INN)|Biltricide (TN)|2-(cyclohexanecarbonyl)-3,6,7,11b-tetrahydro-1H-pyrazino[2,1-a]isoquinolin-4-one	C19H24N2O2	55268-74-1|135526-78-2	M-H	HMDB0015191	C07367|D00471	9571|7847537|4891
2906	807.811	311.223	MS1 + MS2	2	2	0.451609	KEGG database	208511--363110	(9Z,12Z)-(11S)-11-Hydroperoxyoctadeca-9,12-dienoic acid|(9Z,12Z)-(11S)-11-Hydroperoxyoctadeca-9,12-dienoate|11-HpODE|11S-HpODE	C18H32O4		M-H	HMDB0062281	C07338	5281026|9545
2995	298.573	315.193	MS1 + MS2	2	1	0.557599	Standards database	213416--665	Prostaglandin B2	C20H30O4	13367-85-6	M-H2O-H	HMDB0004236	C05954
3070	74.5363	319	MS1 + MS2	2	3	1	Integrated database	455496--776724	Lorazepam (JP17/USP/INN)|Ativan (TN)|Lorazepam|7-chloro-5-(2-chlorophenyl)-3-hydroxy-1,3-dihydro-1,4-benzodiazepin-2-one|2H-1,4-Benzodiazepin-2-one, 7-chloro-5-(2-chlorophenyl)-1,3-dihydro-3-hydroxy-|7-chloranyl-5-(2-chlorophenyl)-3-oxidanyl-1,3-dihydro-1,4-benzodiazepin-2-one	C15H10Cl2N2O2	846-49-1	M-H	HMDB0014332	D00365|C07082	3958|7847431
3083	863.63	319.228	MS1 + MS2	2	1	0.570878	Standards database	436536--1321	8(R)-Hydroxy-(5Z,9E,11Z,14Z)-eicosatetraenoic acid	C20H32O3	105500-09-2	M-H
3333	373.996	333.078	MS1 + MS2	2	2	0.398232	KEGG database	441435--763059	Chlorpromazine N-oxide|Chlorpromazine-N-oxide	C17H19ClN2OS	1672-76-0	M-H	HMDB0060573	C10966	443037|13149
3380	479.969	335.227	MS1 + MS2	2	2	1	KEGG database	847--1498	Alprostadil|Prostaglandin E1|(13E)-(15S)-11α,15-Dihydroxy-9-oxoprost-13-enoate|PGE1|Alprostadil (JP17/USP/INN)|Befar (TN)|Prink (TN)|Prostin VR pediatric (TN)|Vitaros (TN)|(11α,13E,15S)-11,15-Dihydroxy-9-oxoprost-13-enoic acid|11,15-Dihydroxy-9-oxoprost-13-en-1-oic Acid|Caverject|Lipoprost|Liple|Minprog|Prostandin|Prostivas|Topiglan|3-Hydroxy-2-(3-hydroxy-1-octenyl)-5-oxocyclopentaneheptanoic aci…	C20H34O5	745-65-3	M-H2O-H	HMDB0001442	C04741	7312|7847248|5280723
3425	515.204	337.143	MS1 + MS2	2	3	0.776398	Integrated database	296392--516124	(E)-3-[2,4-dihydroxy-5-(2-methylbut-3-en-2-yl)phenyl]-1-(4-methoxyphenyl)prop-2-en-1-one	C21H22O4		M-H
3493	570.181	341.158	MS1 + MS2	2	3	0.646371	Integrated database	378703--658892	(E)-4-hydroxy-4-[4-hydroxy-2-[(E)-6-oxohept-1-enyl]cyclopentyl]but-2-enoic acid	C16H24O5		M+FA-H
3534	857.989	343.227	MS1 + MS2	2	2	0.938027	KEGG database	449033--770504	Medroxyprogesterone|Medroxyprogesterone (INN)|Farlutal inyectable (TN)|medroxyprogesterone|17-acetyl-17-hydroxy-6,10,13-trimethyl-2,6,7,8,9,11,12,14,15,16-decahydro-1H-cyclopenta[a]phenanthren-3-one	C22H32O3	520-85-4	M-H	HMDB0001939	C07119	9330|96024856|10631|541103
3535	688.752	343.212	MS1 + MS2	2	3	0.458847	Integrated database	921474--999384	2,3-dinor Thromboxane B1	C18H32O6		M-H
3937	404.238	365.107	MS1 + MS2	2	3	1	Integrated database	436904--759111	Ridogrel (USAN/INN)|Ridogrel	C18H17F3N2O3	110140-89-1	M-H	HMDB0015338		5362391|47207388
3946	902.369	365.269	MS1 + MS2	2	2	1	KEGG database	454025--775389	Bepridil|Bepridil (INN)|Bepadin (TN)|BEPRIDIL	C24H34N2O	64706-54-3|74764-40-2	M-H	HMDB0015374	C06847	9065|51091843|2351
3975	564.643	367.158	MS1 + MS2	2	3	0.998367	Integrated database	1923343--1519683	Dehydroisoandrosterone sulfate	C19H28O5S		M-H
4025	517.111	369.173	MS1 + MS2	2	3	1	Integrated database	169070--294419	Amisulpride (INN)|Deniban (TN)|Solian (TN)|Amisulpride|4-amino-N-[(1-ethylpyrrolidin-2-yl)methyl]-5-ethylsulfonyl-2-methoxybenzamide|4-amino-5-esyl-N-[(1-ethylpyrrolidin-2-yl)methyl]-2-methoxy-benzamide	C17H27N3O4S	53583-79-2|71675-85-9	M-H	HMDB0015633	D07310	2159|51091647
4152	42.5254	377.086	MS1 + MS2	2	1	0.446903	Standards database	15918--60	Trehalose	C12H22O11	99-20-7	M+Cl	HMDB0000975	C01083
4173	732.386	378.241	MS1 + MS2	2	1	0.955897	Standards database	444766--1711	Sphingosine-1-phosphate	C18H38NO5	26993-30-6	M-H	HMDB0000277	C06124
4251	320.777	383.116	MS1 + MS2	2	1	0.340356	Standards database	421248--1256	S-(5-Adenosy)-L-homocysteine	C14H20N6O5S	979-92-0	M-H	HMDB0000939	C00021
4257	442.251	383.154	MS1 + MS2	2	2	1	KEGG database	40038--69525	Prazosin|Prazosin (INN)|Minipress (TN)	C19H21N5O4	19216-56-9	M-H	HMDB0014600	C07368	9572|96025097|4893
4267	363.983	383.154	MS1 + MS2	2	3	0.539133	Integrated database	886508--997324	19-hydroxy-17-oxoandrost-5-en-3-β-yl sulfate	C19H28O6S		M-H
4371	421.623	389.091	MS1 + MS2	2	3	0.454205	Integrated database	252082--438666	LPI 3:0|LysoPI 3:0	C12H23O12P		M-H
4511	585.754	397.206	MS1 + MS2	2	2	1	KEGG database	449283--770771	Methylprednisolone acetate|6α-Methylprednisolone 21-acetate|11β,17,21-Trihydroxy-6α-methylpregna-1,4-diene-3,20-dione 21-acetate|M-Predrol|Methylprednisolone acetate (JAN/USP)|Depo-medrol (TN)|Methyl prednisolone acetate|6α-METHYLPREDNISOLONE ACETATE	C24H32O6	53-36-1	M-H2O-H		C08179	10379|7848042
4512	601.743	397.206	MS1 + MS2	2	3	1	Integrated database	350837--610726	Sunitinib (INN)|Sunitinib	C22H27FN4O2	557795-19-4	M-H	HMDB0015397		5329102|96025237
4513	717.448	397.223	MS1 + MS2	2	3	0.999485	Integrated database	3004--5247	Pholcodine (INN)|Pholcodine linctus (TN)|Pholcodine	C23H30N2O4	509-67-1	M-H	HMDB0041984		5311356|51091721
4519	537.486	397.169	MS1 + MS2	2	1	0.427807	Standards database	81051--255	Hydrocortisone	C21H30O5	50-23-7	M+Cl	HMDB0000063	C00735
4566	570.93	399.185	MS1 + MS2	2	2	1	KEGG database	438383--760436	Cortancyl|Prednisone 21-acetate|21-Acetoxy-17α-hydroxypregna-1,4-diene-3,11,20-trione|Prednisone acetate	C23H28O6	125-10-0	M-H		C14668	17395667|96025102
4608	654.592	401.218	MS1 + MS2	2	3	0.619975	Integrated database	415656--723076	Cinitapride (INN)|Paxapride (TN)|Cinitapride	C21H30N4O4	66564-14-5	M-H	HMDB0015698		68867|51091999
4645	582.66	403.249	MS1 + MS2	2	2	0.870711	KEGG database	200486--349148	Lovastatin|Lovastatin (USP/INN)|MK-803|ML-530B|Mevacor (TN)|MEVINOLINE|LOVASTATIN|MLS000069585-01!|lovastatin|(1S,3R,7S,8S,8aR)-8-{2-[(2R,4R)-4-Hydroxy-6-oxotetrahydro-2H-pyran-2-yl]ethyl}-3,7-dimethyl-1,2,3,7,8,8a-hexahydro-1-naphthalenyl (2S)-2-methylbutanoate|[(1S,3R,7S,8S,8aR)-8-[2-[(2R,4R)-4-hydroxy-6-oxooxan-2-yl]ethyl]-3,7-dimethyl-1,2,3,7,8,8a-hexahydronaphthalen-1-yl] (2S)-2-methylbutano…	C24H36O5	75330-75-5	M-H	HMDB0014372	C07074	9285|7847425|53232|3962
4651	560.952	403.197	MS1 + MS2	2	3	0.895102	Integrated database	278909--485369	Flunarizine (INN)|Sibelium (TN)|Flunarizine	C26H26F2N2	52468-60-7	M-H	HMDB0015589		941361|96024666
4683	501.313	405.192	MS1 + MS2	2	3	0.867905	Integrated database	44200--76758	5-chloro-2,4-dihydroxy-6-methyl-3-[(E)-3-methyl-5-[(1S,2R,6R)-1,2,6-trimethyl-3-oxocyclohexyl]pent-2-enyl]benzaldehyde	C23H31ClO4		M-H
4694	75.0034	406.104	MS1 + MS2	2	3	1	Integrated database	133247--232123	Sitagliptin (prop.INN)|Sitagliptin|(3R)-3-amino-1-[3-(trifluoromethyl)-6,8-dihydro-5H-[1,2,4]triazolo[4,3-a]pyrazin-7-yl]-4-(2,4,5-trifluorophenyl)butan-1-one|(3R)-3-amino-1-[3-(trifluoromethyl)-6,8-dihydro-5H-[1,2,4]triazolo[4,3-a]pyrazin-7-yl]-4-(2,4,5-trifluorophenyl)-1-butanone|(3R)-3-Amino-1-[3-(trifluoromethyl)-6,8-dihydro-5H-[1,2,4]triazolo[4,3-a]pyrazin-7-yl]-4-(2,4,5-trifluorophenyl)buta…	C16H15F6N5O	486460-32-6|654671-77-9	M-H	HMDB0015390	D08516	4369359|96025201
4768	571.028	411.185	MS1 + MS2	2	3	0.923717	Integrated database	439595--761449	17α,20β-Hydroxyprogesterone sulfate	C21H32O6S	138949-80-1	M-H
4769	485.987	411.185	MS1 + MS2	2	3	0.928163	Integrated database	885350--997212	3-β-hydroxy-20-oxopregn-5-en-17-α;-yl sulfate	C21H32O6S		M-H
4804	466.093	413.2	MS1 + MS2	2	3	0.658736	Integrated database	78190--135822	5-hydroxy-2,2,6,6-tetramethyl-4-[2-methyl-1-[2,4,6-trihydroxy-3-(2-methylpropanoyl)phenyl]propyl]cyclohex-4-ene-1,3-dione	C24H32O7		M-H2O-H
4805	518.841	413.201	MS1 + MS2	2	2	1	KEGG database	77730--135054	Eplerenone|Eplerenone (JP17/USAN/INN)|Inspra (TN)	C24H30O6	107724-20-9	M-H	HMDB0014838	C12512	582902|7848178|443872
4810	494.944	413.201	MS1 + MS2	2	3	0.79783	Integrated database	1919422--1517498	6,8-dihydroxy-2,2,4,4-tetramethyl-5-(2-methylpropanoyl)-9-propan-2-yl-9H-xanthene-1,3-dione	C24H30O6		M-H
4847	466.688	415.213	MS1 + MS2	2	3	1	Integrated database	344348--599498	Desonide (USAN/INN)|Desowen (TN)|Verdeso (TN)|Desonide|16a-Hydroxyprednisolone 16,17-acetonide	C24H32O6	638-94-8	M-H	HMDB0015389		5311066|17397789
4848	530.76	415.216	MS1 + MS2	2	3	0.995334	Integrated database	15291--26640	Ramipril (USP/INN)|Altace (TN)|Ramipril	C23H32N2O5	87333-19-5	M-H	HMDB0014324	C07232	5362129|7847487
4849	685.622	415.234	MS1 + MS2	2	3	0.964677	Integrated database	402516--700302	Forasartan (USAN/INN)|Forasartan	C23H28N8	145216-43-9	M-H	HMDB0015434		132706|47206189
4854	765.242	415.271	MS1 + MS2	2	2	0.503685	KEGG database	456183--777293	Salmeterol|Salmeterol (USAN/INN)	C25H37NO4	89365-50-4	M-H	HMDB0015073	C07241	9450|47207453|5152
4892	604.136	417.213	MS1 + MS2	2	3	0.777385	Integrated database	210903--367333	Flurandrenolide (USP)|Fludroxycortide (JAN/INN)|Cordran (TN)|Flurandrenolide|flurandrenolide	C24H33FO6	1524-88-5	M-H2O-H	HMDB0014984		15209|7847394
5035	657.212	425.201	MS1 + MS2	2	2	1	KEGG database	497777--806756	Paliperidone|9-Hydroxyrisperidone|Paliperidone (JAN/USAN/INN)|Invega (TN)|9-OH-Risperidone|3-[2-[4-(6-fluoro-1,2-benzoxazol-3-yl)piperidin-1-yl]ethyl]-9-hydroxy-2-methyl-6,7,8,9-tetrahydropyrido[1,2-a]pyrimidin-4-one	C23H27FN4O3	144598-75-4	M-H	HMDB0015396	D05339|C21516	115237|336445154|47207025
5060	426.872	427.179	MS1 + MS2	2	3	0.495166	Integrated database	456777--777779	RHODOMYRTOXIN B	C24H28O7	93710-73-7	M-H
5061	613.492	427.217	MS1 + MS2	2	2	1	KEGG database	402668--700564	Irbesartan|Irbesartan (JP17/USAN/INN)|Avapro (TN)|Irbesartan (Avapro)|2-butyl-3-[[4-[2-(2H-tetrazol-5-yl)phenyl]phenyl]methyl]-1,3-diazaspiro[4.4]non-1-en-4-one|8-butyl-7-[4-[2-(2H-tetrazol-5-yl)phenyl]benzyl]-7,9-diazaspiro[4.4]non-8-en-6-one	C25H28N6O	138402-11-6	M-H	HMDB0015163	C07469|D00523	9672|7847589|3749
5111	715.951	429.249	MS1 + MS2	2	3	0.957597	Integrated database	340716--593231	Trandolapril (JAN/INN)|Mavik (TN)|Trandolapril	C24H34N2O5	87679-37-6	M-H	HMDB0014660	C07154	5484727|7847449
5114	764.394	429.301	MS1 + MS2	2	3	0.786179	Integrated database	1731712--1348689	FAHFA 27:5; FAHFA 22:5/5:0	C27H42O4		M-H
5155	566.544	431.229	MS1 + MS2	2	2	1	KEGG database	141970--247272	Buclizine|Buclizine (INN)|Buclina (TN)|BUCLIZINE	C28H33ClN2	82-95-1	M-H	HMDB0014498	C07777	9979|51091869|6729
5160	447.889	431.211	MS1 + MS2	2	3	0.641972	Integrated database	233064--405844	Benzoic acid, 4-hydroxy-, (1aS,2aR,3S,5R,6S,7aR)-3-(acetyloxy)decahydro-5-hydroxy-2a,7a-dimethyl-5-(1-methylethyl)azuleno[5,6-b]oxiren-6-yl ester	C24H32O7		M-H
5171	818.406	431.316	MS1 + MS2	2	3	0.619442	Integrated database	162940--283804	FAHFA 27:4|FAHFA 22:4/5:0|FAHFA(22:4/5:0)	C27H44O4		M-H
5248	850.305	436.283	MS1 + MS2	2	3	0.544255	Integrated database	243435--423506	PE(P-16:0e/0:0)|PE(P-16:0/0:0)	C21H44NO6P		M-H	HMDB0011152		42607469
5294	354.384	439.143	MS1 + MS2	2	2	1	KEGG database	30177--52259	Candesartan|Candesartan (USAN/INN)|Candesartan (Atacand)|2-ethoxy-3-[[4-[2-(2H-tetrazol-5-yl)phenyl]phenyl]methyl]benzimidazole-4-carboxylic acid|2-Ethoxy-3-[[4-[2-(2H-tetrazol-5-yl)phenyl]phenyl]methyl]benzimidazole-4-carboxylic acid|2-ethoxy-3-[4-[2-(2H-tetrazol-5-yl)phenyl]benzyl]benzimidazole-4-carboxylic acid	C24H20N6O3	139481-59-7|145040-37-5	M-H	HMDB0014934	C07468	9671|7847588|2541
5332	362.003	441.159	MS1 + MS2	2	3	0.558743	Integrated database	451154--772517	HYDROCORTISONE PHOSPHATE	C21H31O8P	6000-74-4	M-H
5339	726.225	441.249	MS1 + MS2	2	1	0.330372	Standards database	250903--786	7-Ketodeoxycholic acid	C24H38O5	911-40-0	M+Cl	HMDB0000391	C04643
5374	455.759	443.174	MS1 + MS2	2	3	0.581046	Integrated database	66728--115745	Furo[4,3,2-ij]pyrano[4',3':4,5]cyclohepta[1,2-f][2]benzopyran-1,5,9,13(2H,11H)-tetrone, 3a,5a,6,8,12,13a,13b,13c-octahydro-7-(hydroxymethyl)-2,5a,11,11,13a-pentamethyl-	C24H28O8		M-H
5383	749.556	443.265	MS1 + MS2	2	3	1	Integrated database	453143--774532	Butaprost (USAN/INN)|(R)-Butaprost	C24H40O5	69648-38-0	M+Cl			17397341
5425	717.861	445.297	MS1 + MS2	2	3	0.752219	Integrated database	1368614--1013473	(R)-4-((3S,5R,8R,9S,10S,13R,14S,17R)-3-hydroxy-4,4,10,13,14-pentamethyl-7,11-dioxohexadecahydro-1H-cyclopenta[a]phenanthren-17-yl)pentanoic acid	C27H42O5		M-H
5469	658.059	448.306	MS1 + MS2	2	1	0.958537	Standards database	452219--2190	Glycoursodeoxycholic acid	C26H43NO5	64480-66-6	M-H	HMDB0000708
5525	823.518	452.278	MS1 + MS2	2	3	1	Integrated database	1487927--1110740	lysoPE 16:0	C21H44NO7P		M-H
5608	922.931	457.236	MS1 + MS2	2	1	0.689125	Standards database	443624--1653	Oleoyl-L-α-lysophosphatidic acid	C21H41O7P	22556-62-3	M+Na-2H
5716	329.056	463.198	MS1 + MS2	2	2	0.506957	KEGG database	442167--763763	16-Glucuronide-estriol|16α,17β-Estriol 16-(β-D-glucuronide)|16α,17β-Estriol 3-(β-D-glucuronide)|Estriol-16-Glucuronide|Estriol-3-glucuronide|15-Hydroxynorandrostene-3,17-dione glucuronide|16α,17β-Estriol 16-(β-D-glucuronide)|-Estriol 3-(β15-hydroxynorandrostene-3,17-dione glucuronide	C24H32O9	1852-50-2|2479-91-6|131749-23-0	M-H	HMDB0006766|HMDB0010335|HMDB0010353	C05504|C03033|C11288	122281|160638|44263360|7857|13463|443103
5724	407.811	463.198	MS1 + MS2	2	3	1	Integrated database	452073--773462	Tozasertib (USAN)|MK 0457	C23H28N8OS	639089-54-6	M-H			96024966
5742	587.82	464.302	MS1 + MS2	2	1	0.983058	Standards database	3000006--2499	Glycocholic acid	C26H43NO6	475-31-0	M-H	HMDB0000138	C01921
5955	794.286	476.279	MS1 + MS2	2	3	1	Integrated database	1487947--1110760	lysoPE 18:2	C23H44NO7P		M-H
5981	685.699	478.229	MS1 + MS2	2	3	0.486056	Integrated database	924614--999580	16-phenoxy tetranor PGF2α; cyclopropyl methyl amide	C26H37NO5		M+Cl
5987	848.5	478.294	MS1 + MS2	2	3	1	Integrated database	1879831--1483551	Phosphatidylethanolamine lyso 18:1	C23H46NO7P		M-H
6030	903.257	480.309	MS1 + MS2	2	3	1	Integrated database	1868302--1482896	Hexadecanoyl-hydroxy-sn-glycerophosphocholine (PUT)	C25H52NO9P		M-H
6126	849.008	485.327	MS1 + MS2	2	3	0.99996	Integrated database	352947--614305	(1R,2S,5aR,5bR,7aS,10R,12bR)-2-Hydroxy-10-isopropenyl-3,3,5a,5b,12b-pentamethyloctadecahydrodicyclopenta[a,i]phenanthrene-1,7a(1H)-dicarboxylic acid	C30H46O5		M-H
6140	356.304	486.163	MS1 + MS2	2	3	0.401925	Integrated database	1099818--1005950	Trp-HoPhe-OH	C27H25N3O6		M-H
6181	673.703	489.271	MS1 + MS2	2	3	0.445847	Integrated database	44892--77998	PA 21:2|PA 5:0-16:2|PA(5:0/16:2)	C24H43O8P		M-H
6341	624.722	498.29	MS1 + MS2	2	1	0.896218	Standards database	448909--1944	Taurochenodesoxycholic acid	C26H45NO6S	516-35-8	M-H	HMDB0000951	C05465
6381	797.712	500.278	MS1 + MS2	2	2	1	KEGG database	265078--461115	Fexofenadine|4-(1-Hydroxy-4-(4-(hydroxydiphenylmethyl)-1-piperidinyl)butyl)-α,α-dimethylbenzeneacetic acid|Fexofenadine (INN)|Telfast (TN)|2-[4-[1-hydroxy-4-[4-[hydroxy(diphenyl)methyl]-1-piperidinyl]butyl]phenyl]-2-methylpropanoic acid	C32H39NO4	83799-24-0	M-H	HMDB0005030	C06999	9212|96024653|3348
6453	494.8	505.245	MS1 + MS2	2	3	0.421129	Integrated database	362485--630912	11-Hydroxyprogesterone 11-glucuronide	C27H38O9	77710-64-6	M-H	HMDB0010364		42621273
6609	544.295	514.285	MS1 + MS2	2	1	0.340843	Standards database	344937--1016	Taurocholic acid	C26H45NO7S	81-24-3	M-H	HMDB0000036	C05122
6756	795.974	524.279	MS1 + MS2	2	3	1	Integrated database	1487980--1110793	lysoPE 22:6	C27H44NO7P		M-H
6773	446.843	525.271	MS1 + MS2	2	3	0.495	Integrated database	926038--999644	BIX01294	C28H38N6O2		M+Cl
6795	840.21	526.295	MS1 + MS2	2	3	1	Integrated database	1487978--1110791	lysoPE 22:5	C27H46NO7P		M-H
6832	581.62	528.264	MS1 + MS2	2	2	0.403197	KEGG database	59--80	Glycochenodeoxycholate 7-sulfate|N-[(3a,5b,7a)-3-hydroxy-24-oxo-7-(sulfooxy)cholan-24-yl]-Glycine|glycochenodeoxycholic acid 7-sulfate|Glycine, N-[(3a,5b,7a)-3-hydroxy-24-oxo-7-(sulfooxy)cholan-24-yl]-	C26H43NO8S	67030-55-1	M-H	HMDB0002496	C15559	11954205|17396551
6981	518.753	538.108	MS1 + MS2	2	2	0.602621	KEGG database	402978--701092	Mezlin|Mezlocillin|Mezlocillin (USAN/INN)	C21H25N5O8S2	51481-65-3	M-H	HMDB0015083	C07221	9430|47206748|656511
6984	768.837	538.315	MS1 + MS2	2	3	0.961602	Integrated database	110634--192519	lysoPC 16:1|PC(16:1(9E)/0:0)	C24H48NO7P		M+FA-H			24779460
6986	752.289	538.316	MS1 + MS2	2	3	0.967994	Integrated database	60563--105167	lysoPC 16:1	C24H48NO7P		M+FA-H
6988	791.164	538.315	MS1 + MS2	2	3	0.956563	Integrated database	110635--192523	LPC 16:1|LysoPC 16:1	C24H48NO7P		M+FA-H
7013	811.194	540.332	MS1 + MS2	2	3	0.958723	Integrated database	1737133--1354110	LPC 16:0	C24H50NO7P		M+FA-H
7015	829.317	540.332	MS1 + MS2	2	3	0.999373	Integrated database	1868301--1482895	Hexadecanoyl-hydroxy-sn-glycerophosphocholine (PUT)	C25H52NO9P		M-H
7029	334.521	541.029	MS1 + MS2	2	2	0.904952	KEGG database	451470--772830	Cefonicid|Cefonicid (INN)|Monocef (TN)	C18H18N6O8S3	61270-58-4	M-H	HMDB0015423	C06882	9099|51091948|43594
7065	339.078	543.154	MS1 + MS2	2	3	0.460629	Integrated database	447961--769382	Estriol 3-sulfate 16-glucuronide	C24H32O12S	4661-65-8	M-H	HMDB0010356	C03033	44263369|151223
7111	732.582	545.334	MS1 + MS2	2	3	0.5	Integrated database	1488011--1110824	MGDG 19:1	C28H50O10		M-H
7208	874.208	554.346	MS1 + MS2	2	3	0.937878	Integrated database	284119--494430	LPC 17:0|LysoPC 17:0	C25H52NO7P		M+FA-H
7350	799.755	564.33	MS1 + MS2	2	3	0.997494	Integrated database	122229--212857	1-Hydroxy-2-(9Z,12Z,15Z-octadecatrienoyl)-sn-glycero-2-phosphocholine|1-Hydroxy-2-(9Z,12Z,15Z-octadecatrienoyl)-sn-glycero-2-phosphocholine (NMR)	C26H50NO7P		M-H
7368	854.565	566.347	MS1 + MS2	2	3	0.960387	Integrated database	389924--678425	LPC 18:1|LysoPC 18:1	C26H52NO7P		M+FA-H
7372	836.546	566.347	MS1 + MS2	2	3	0.952538	Integrated database	143174--249443	lysoPC 18:1	C26H52NO7P		M+FA-H
7397	919.289	568.363	MS1 + MS2	2	3	0.951364	Integrated database	42703--74129	LysoPC(18:0)|lysoPC 18:0|1-Stearoyl-sn-glycero-3-phosphocholine|1-octadecanoyl-sn-glycero-3-phosphocholine|[(2R)-2-hydroxy-3-octadecanoyloxypropyl] 2-(trimethylazaniumyl)ethyl phosphate|PC(18:0/0:0)	C26H54NO7P		M+FA-H	HMDB0010384	C04230	497299
7398	900.578	568.363	MS1 + MS2	2	3	0.950094	Integrated database	42704--74132	LPC 18:0|LysoPC 18:0	C26H54NO7P		M+FA-H
7543	662.393	581.241	MS1 + MS2	2	1	0.610712	Standards database	222894--690	Biliverdin	C33H34N4O6	114-25-0	M-H	HMDB0001008	C00500
7562	957.431	582.379	MS1 + MS2	2	3	0.950541	Integrated database	364818--635018	LPC 19:0|LysoPC 19:0	C27H56NO7P		M+FA-H
7571	1144.57	583.256	MS1 + MS2	2	3	0.541425	Integrated database	1743098--1360075	PI 16:1; PI 2:0-14:1	C25H45O13P		M-H
7641	802.076	588.33	MS1 + MS2	2	3	0.856634	Integrated database	2370--4118	LPC 20:4|LysoPC 20:4	C28H50NO7P		M+FA-H
7670	833.861	590.348	MS1 + MS2	2	3	0.924837	Integrated database	384222--668594	LPC 20:3|LysoPC 20:3	C28H52NO7P		M+FA-H
7876	801.554	612.33	MS1 + MS2	2	3	0.76899	Integrated database	122044--212511	LPC 22:6|LysoPC 22:6	C30H50NO7P		M+FA-H
7950	838.106	619.289	MS1 + MS2	2	3	0.882681	Integrated database	1737234--1354211	LPI 20:4	C29H49O12P		M-H
8675	1030.45	747.566	MS1 + MS2	2	3	0.762402	Integrated database	14967--26122	SM d34:1|SM d14:0/20:1|SM(d14:0/20:1)	C39H79N2O6P		M+FA-H
8676	1070.57	747.566	MS1 + MS2	2	3	0.723407	Integrated database	48849--84884	SM d34:1|SM d19:0/15:1|SM(d19:0/15:1)	C39H79N2O6P		M+FA-H
8844	1034.1	802.561	MS1 + MS2	2	3	0.810393	Integrated database	171255--298204	PC 34:2	C42H80NO8P		M+FA-H
8845	985.233	802.561	MS1 + MS2	2	3	0.802191	Integrated database	357497--622305	PC 34:2	C42H80NO8P		M+FA-H
8846	1424.34	802.561	MS1 + MS2	2	3	0.791619	Integrated database	370619--644896	PC 34:2	C42H80NO8P		M+FA-H
8847	1087.11	802.561	MS1 + MS2	2	3	0.747054	Integrated database	1896005--1497338	PC 34:2	C42H80NO8P		M+FA-H
8848	943.82	802.561	MS1 + MS2	2	3	0.83407	Integrated database	69783--121058	PC 34:2|PC(16:0/18:2(9E,12E))	C42H80NO8P		M+FA-H			16213884
8849	907.461	802.561	MS1 + MS2	2	3	0.807924	Integrated database	279275--486011	PC 34:2	C42H80NO8P		M+FA-H
8858	1424.34	804.576	MS1 + MS2	2	3	0.800269	Integrated database	234799--408952	PC 34:1	C42H82NO8P		M+FA-H
8859	995.43	804.576	MS1 + MS2	2	3	0.808461	Integrated database	28513--49343	PC 34:1	C42H82NO8P		M+FA-H
8860	1032.28	804.577	MS1 + MS2	2	3	0.789746	Integrated database	260663--453475	PC 34:1	C42H82NO8P		M+FA-H
8861	971.076	804.576	MS1 + MS2	2	3	0.806535	Integrated database	84450--146875	PC 34:1	C42H82NO8P		M+FA-H
8862	944.132	804.576	MS1 + MS2	2	3	0.829454	Integrated database	360316--627292	PC 34:1|PC 16:0-18:1|PC(16:0/18:1)	C42H82NO8P		M+FA-H
8863	1087.92	804.576	MS1 + MS2	2	3	0.794671	Integrated database	258087--449018	PC 34:1	C42H82NO8P		M+FA-H
8865	897.96	804.576	MS1 + MS2	2	3	0.800879	Integrated database	143456--249966	PC 34:1	C42H82NO8P		M+FA-H
8935	1091.68	826.56	MS1 + MS2	2	3	0.868576	Integrated database	44048--76498	PC 36:4|PC(16:0/20:4(5E,8E,11E,14E))	C44H80NO8P		M+FA-H			24778721
8936	1424.34	826.56	MS1 + MS2	2	3	0.924245	Integrated database	83581--145316	PC 36:4	C44H80NO8P		M+FA-H
8938	927.444	826.56	MS1 + MS2	2	3	0.849682	Integrated database	128856--224550	PC 36:4	C44H80NO8P		M+FA-H
8944	1424.34	828.576	MS1 + MS2	2	3	0.869852	Integrated database	1739506--1356483	PC 36:3; PC 16:0-20:3	C44H82NO8P		M+FA-H
8945	963.426	828.576	MS1 + MS2	2	3	0.837854	Integrated database	1845696--1460330	PC 36:3; PC(16:0/20:3)	C44H82NO8P		M+FA-H
8946	993.853	828.576	MS1 + MS2	2	3	0.83634	Integrated database	115931--201827	PC 36:3	C44H82NO8P		M+FA-H
8956	1424.34	830.593	MS1 + MS2	2	3	0.908235	Integrated database	201--315	PC 36:2	C44H84NO8P		M+FA-H
8957	988.83	830.593	MS1 + MS2	2	3	0.866143	Integrated database	7542--13084	PC 36:2	C44H84NO8P		M+FA-H
8997	988.556	850.562	MS1 + MS2	2	3	0.439806	Integrated database	9428--16441	PC 38:6	C46H80NO8P		M+FA-H
8998	1044.56	850.562	MS1 + MS2	2	3	0.878079	Integrated database	40207--69812	PC 38:6|PC 16:0-22:6|PC(16:0/22:6)	C46H80NO8P		M+FA-H
8999	1424.34	850.562	MS1 + MS2	2	3	0.904215	Integrated database	40206--69808	PC 38:6|PC(16:0/22:6(4E,7E,10E,13E,16E,19E))	C46H80NO8P		M+FA-H			6506479
9000	935.496	850.562	MS1 + MS2	2	3	0.900272	Integrated database	389897--678378	PC 38:6	C46H80NO8P		M+FA-H
9001	898.232	850.562	MS1 + MS2	2	3	0.439799	Integrated database	58939--102315	PC 38:6	C46H80NO8P		M+FA-H
9010	1424.34	854.594	MS1 + MS2	2	3	0.912407	Integrated database	79052--137314	PC 38:4	C46H84NO8P		M+FA-H
9011	1011.79	854.594	MS1 + MS2	2	3	0.882705	Integrated database	1896287--1497620	PC 38:4	C46H84NO8P		M+FA-H
9012	970.239	854.594	MS1 + MS2	2	3	0.890375	Integrated database	214842--374281	PC 38:4	C46H84NO8P		M+FA-H
9013	947.652	854.594	MS1 + MS2	2	3	0.888919	Integrated database	432592--752533	PC 38:4	C46H84NO8P		M+FA-H
9014	1084.74	854.594	MS1 + MS2	2	3	0.846571	Integrated database	1896288--1497621	PC 38:4	C46H84NO8P		M+FA-H
9072	1424.38	885.551	MS1 + MS2	2	3	0.8123	Integrated database	92746--161231	PI 38:4	C47H83O13P		M-H
